# Supplementary material for: Genetic Monitoring of Grey Wolves in Latvia Shows Adverse Reproductive and Social Consequences of Hunting
Source: Biology (Basel). 2023 Sep 19;12(9):1255. doi: 10.3390/biology12091255 (PMC10525079; doi:10.3390/biology12091255)
Supplement: Supplementary file 1 [file biology-12-01255-s001.zip]

Archive with 2 entries (2 files):
- Supplementary-file-S1-revised.xlsx
- Supplementary-file-S2-revised.xlsx
