# Supplementary material for: Genetic Monitoring of Grey Wolves in Latvia Shows Adverse Reproductive and Social Consequences of Hunting
Source: Biology (Basel). 2023 Sep 19;12(9):1255. doi: 10.3390/biology12091255 (PMC10525079; doi:10.3390/biology12091255)
Supplement: Supplementary file 1 [file biology-12-01255-s001.zip › Supplementary-file-S1-revised.xlsx]

## Sheet: Sheet1
Supplementary file S1.
Table S1. Genotypes, region, birth year and sex of analysed wolf individuals. ND - not determined.
				SSR loci
Individual ID	Region	Birth Year	Sex	FH2001		FH2010		FH2017		FH2054		FH2079		FH2088		FH2096		AHT130		C09.173		C20.253		C466		MCPH12		CXX225		M-CPH2		M-CPH4		vWF
1000-V	Western	2016	male	148	148	226	234	0	0	0	0	265	277	0	0	103	103	111	123	108	108	104	108	151	157	196	198	163	163	104	106	144	148	133	163
1002-V	Western	2017	female	148	148	222	230	0	0	156	176	265	273	132	132	99	103	113	123	108	114	104	110	151	153	196	198	163	163	102	106	0	0	0	0
1003-V	Western	2016	female	140	144	230	230	268	268	148	156	265	277	128	128	99	103	113	123	108	114	102	104	149	157	196	198	165	167	98	108	148	148	139	163
1005-V	Western	2017	female	136	148	222	222	264	268	152	172	265	273	124	128	99	103	111	123	110	110	100	104	153	153	196	198	163	167	106	106	144	148	157	157
1007-V	Western	2015	male	148	148	222	230	268	272	156	176	277	277	128	132	0	0	111	123	108	114	104	110	153	157	196	198	163	165	106	108	144	148	181	187
1008-V	Western	2014	male	136	148	226	230	264	268	152	172	267	277	124	128	99	99	117	123	108	110	104	104	149	153	196	202	163	163	0	0	0	0	169	181
100-V	Eastern	2010	female	144	148	222	230	264	264	148	152	277	277	120	132	99	103	113	123	108	110	102	110	155	157	192	198	163	167	98	106	144	148	139	163
1010-V	Eastern	2017	male	140	144	222	226	268	268	148	156	273	277	128	128	103	111	113	123	108	112	100	110	149	157	196	198	165	167	98	104	140	144	0	0
1011-V	Eastern	ND	male	148	156	222	226	268	268	148	156	265	273	128	128	103	103	115	123	0	0	104	108	161	161	196	198	163	163	104	104	0	0	0	0
1012-V	Eastern	ND	male	136	144	226	226	268	268	152	176	265	273	120	140	107	111	117	123	108	110	100	110	149	157	198	202	165	167	104	104	0	0	0	0
1013-V	Eastern	ND	male	148	156	222	230	0	0	0	0	265	273	0	0	111	111	115	123	108	114	100	110	149	151	196	196	163	163	98	104	140	144	163	187
1015-V	Eastern	2016	male	148	148	238	238	264	264	148	152	273	277	124	140	103	111	111	123	108	112	108	112	149	153	196	196	165	167	102	104	142	150	139	187
1016-V	Western	2015	male	136	152	222	226	0	0	156	168	273	277	120	124	103	111	117	127	108	110	104	104	157	157	196	196	163	165	104	104	0	0	139	163
1018-V	Eastern	ND	male	144	156	230	238	264	264	148	152	273	277	124	124	103	111	113	123	108	112	108	110	153	157	196	198	163	167	104	104	142	150	0	0
101-V	Western	2010	female	136	148	226	234	260	268	156	172	273	277	120	128	103	103	123	123	114	116	102	110	149	153	198	202	163	167	106	106	146	148	163	181
1020-V	Eastern	ND	female	140	144	222	230	268	268	144	148	277	277	132	132	99	103	111	123	108	112	104	112	157	157	196	196	163	163	104	106	144	150	133	163
1021-V	Western	ND	male	136	148	230	230	260	264	156	156	273	277	120	132	103	107	113	123	114	116	104	110	157	157	200	200	167	167	100	108	144	148	169	181
1023-V	Eastern	2018	male	144	152	222	234	264	268	156	156	277	277	124	128	99	103	109	111	110	114	100	108	151	157	196	198	167	167	98	98	144	148	163	175
1024-V	Eastern	ND	female	148	152	222	230	268	268	156	163	265	273	128	128	111	111	111	111	108	108	104	114	151	163	196	196	163	167	98	104	144	146	133	163
1025-V	Western	2016	female	144	148	226	234	264	272	152	172	273	277	120	120	99	103	109	117	108	110	93	104	149	157	196	198	0	0	98	106	144	148	169	169
1026-V	Western	2015	male	144	156	222	234	0	0	156	156	277	285	124	124	99	99	109	127	110	114	104	110	151	157	196	198	165	167	102	108	142	148	175	187
1027-V	Eastern	2017	male	144	148	222	238	268	268	172	172	277	281	120	120	99	103	115	127	112	114	104	108	0	0	196	198	163	167	100	100	144	148	139	163
1028-V	Eastern	2018	female	144	156	222	234	268	268	156	156	277	285	124	124	99	111	109	111	110	114	100	104	151	157	198	198	165	165	98	108	142	148	175	187
1029-V	Eastern	ND	male	144	148	226	230	268	268	148	156	277	281	128	132	99	103	111	111	112	112	104	104	151	157	196	196	163	167	104	104	144	148	163	187
102-V	Western	2011	male	136	136	238	238	264	268	148	152	265	273	120	128	99	103	113	123	0	0	104	110	149	157	198	200	163	165	104	108	144	149	139	163
1030-V	Eastern	2018	male	144	156	222	226	0	0	156	156	277	285	0	0	99	99	111	111	110	114	0	0	151	157	196	196	165	167	102	108	142	142	163	187
1031-V	Eastern	2018	male	144	156	0	0	0	0	156	156	277	285	124	124	99	99	111	127	110	110	100	108	151	157	196	196	167	167	102	108	0	0	175	187
1032-V	Eastern	2018	female	144	146	222	234	264	268	152	156	277	277	120	124	99	103	111	111	108	110	108	112	149	151	192	198	163	165	104	108	146	148	163	187
1033-V	Western	ND	male	144	152	230	230	264	264	152	156	273	277	120	128	103	103	117	123	108	112	104	108	151	157	198	198	163	165	98	106	144	148	157	163
1034-V	Eastern	2018	male	144	148	222	222	268	268	156	156	265	273	128	132	99	111	111	111	112	112	104	110	149	157	196	198	167	167	104	106	144	150	133	175
1035-V	Eastern	2018	male	144	148	222	230	268	268	156	160	277	277	120	128	99	111	111	111	108	112	104	112	151	157	196	198	163	167	102	104	144	148	133	169
1036-V	Eastern	2018	male	144	148	222	230	268	268	148	156	277	277	128	132	107	107	111	111	112	112	104	110	149	157	196	198	167	167	102	104	144	148	133	169
1037-V	Eastern	2018	female	136	144	222	234	264	268	148	156	265	265	124	128	103	111	111	115	108	108	100	110	151	164	196	198	165	165	106	106	140	142	163	175
1038-V	Eastern	2018	male	148	148	226	230	268	268	148	156	265	273	120	128	99	111	111	111	108	112	0	0	151	157	196	204	163	167	102	104	144	148	169	175
1039-V	Eastern	ND	male	148	156	222	230	264	268	156	164	273	277	128	136	99	103	111	111	108	114	104	108	151	157	198	204	163	167	102	104	140	142	139	175
103-V	Western	2010	female	136	144	226	230	264	264	148	152	273	273	120	120	103	103	117	123	108	108	104	104	151	157	192	194	163	167	106	106	144	148	133	163
1040-V	Eastern	2018	male	148	156	222	230	264	268	164	164	281	281	124	128	103	111	111	111	108	114	108	110	151	157	198	198	163	165	98	102	140	142	163	175
1041-V	Eastern	ND	male	144	156	222	222	264	268	152	176	273	273	124	128	103	103	123	123	108	112	110	110	149	157	196	198	163	165	104	108	142	144	133	163
1043-V	Eastern	2018	male	136	148	226	234	260	268	156	176	277	277	120	128	99	103	111	127	108	114	100	104	149	157	198	200	163	163	98	106	146	148	163	180
104-V	Western	2011	male	136	144	230	230	260	264	148	176	277	277	120	132	103	103	117	123	110	110	104	104	153	157	192	200	163	167	102	108	137	144	163	169
105-V	Western	2009	male	144	148	222	230	264	268	152	160	265	277	120	132	99	103	113	123	110	110	102	110	155	157	200	202	167	167	106	108	144	148	163	169
106-V	Western	2010	female	144	148	222	230	264	264	148	172	273	277	132	136	103	107	123	123	110	116	100	110	151	157	196	196	163	163	106	106	144	149	163	169
107-V	Western	2010	male	144	148	226	230	264	264	148	152	273	277	120	132	103	103	123	123	110	116	102	110	151	151	196	196	163	167	106	106	144	149	157	169
108-V	Western	2010	female	136	144	230	230	260	264	148	156	277	277	120	128	103	103	117	123	110	110	104	104	153	157	192	200	163	163	106	108	144	144	163	169
109-V	Western	2010	female	144	144	230	230	268	272	148	148	277	277	120	128	99	103	123	123	108	110	104	110	157	157	192	192	167	167	106	106	146	148	169	175
10-V	Eastern	2012	female	136	148	226	234	260	264	160	160	277	285	96	124	103	107	111	121	108	114	104	104	157	157	196	202	163	163	104	104	144	144	163	163
1105-V	Eastern	2018	male	144	148	226	234	268	268	152	156	273	277	120	128	103	111	111	117	110	114	104	110	157	157	196	198	163	167	98	104	144	148	139	175
1106-V	Eastern	2018	female	140	144	222	234	264	268	0	0	265	277	128	136	103	111	111	117	108	110	110	110	139	151	196	198	165	167	98	108	140	146	175	187
1109-V	Western	ND	male	144	146	230	234	268	268	152	156	273	273	120	120	99	103	117	123	108	116	104	110	151	157	202	202	163	165	98	104	148	148	163	163
110-V	Western	2008	male	144	148	226	230	264	268	148	156	277	277	128	140	107	107	117	123	108	110	102	104	155	157	192	200	163	163	106	108	140	144	133	163
1110-V	Western	ND	female	148	148	226	230	268	268	152	156	273	277	120	120	99	99	117	123	108	116	104	110	157	157	198	202	163	163	98	106	148	148	163	163
1111-V	Eastern	ND	female	144	148	230	234	264	264	156	156	265	277	0	0	103	107	109	111	112	114	104	110	151	157	198	198	163	167	98	106	146	148	133	187
1112-V	Eastern	ND	female	148	152	230	234	268	268	152	156	277	277	120	120	99	103	123	123	108	114	100	108	157	157	192	202	163	165	98	106	148	148	163	163
1113-V	Eastern	ND	female	148	152	222	234	268	268	144	172	273	277	124	128	99	103	123	123	108	110	108	110	149	151	196	198	163	165	98	106	140	140	139	180
1114-V	Eastern	2016	female	136	148	226	234	268	268	152	156	277	277	120	124	99	99	111	123	112	112	0	0	157	163	196	196	163	163	106	110	142	146	133	139
1115-V	Eastern	2013	male	136	148	230	238	264	268	152	156	265	277	124	132	99	103	111	123	108	110	104	108	157	157	192	198	163	167	98	98	144	144	175	187
1116-V	Western	ND	male	148	148	230	230	264	268	148	148	273	273	120	140	103	103	117	117	112	114	104	104	157	157	192	196	163	167	100	110	138	144	169	169
1117-V	Western	ND	female	144	144	230	230	264	264	156	172	277	277	120	120	103	103	109	111	110	116	100	100	157	163	192	196	163	163	104	106	144	144	163	163
1118-V	Western	ND	male	148	148	230	230	260	268	148	148	273	273	120	132	107	107	109	117	112	116	104	104	157	163	196	196	163	167	108	110	138	148	139	169
1119-V	Western	ND	female	144	144	230	230	264	268	148	148	265	273	120	132	103	107	123	127	110	116	104	110	149	157	196	198	167	167	106	108	148	148	163	163
1120-V	Western	ND	male	144	144	230	230	264	268	148	148	277	277	132	132	103	103	123	127	108	110	100	104	149	151	196	198	163	163	98	102	144	148	139	169
1123-V	Western	2018	female	144	148	230	230	264	268	148	172	277	277	120	136	103	107	111	123	110	114	100	108	151	157	196	200	163	163	98	106	144	146	133	163
1124-V	Western	2012	male	144	148	230	230	264	268	148	156	273	277	0	0	103	107	117	123	106	114	0	0	151	157	196	200	163	167	98	104	144	146	133	163
1126-V	Western	2016	female	136	144	230	230	268	268	152	156	273	277	124	124	103	103	117	123	108	112	104	104	151	161	192	196	163	167	98	106	144	146	133	163
1131-V	Eastern	ND	female	148	148	0	0	264	268	148	156	277	277	120	128	0	0	0	0	108	112	104	110	149	151	196	196	163	165	98	108	148	148	139	163
1133-V	Eastern	2018	female	140	140	222	222	268	272	156	156	277	281	120	120	99	103	115	117	110	112	104	104	149	151	196	204	163	167	108	108	140	142	133	139
1135-V	Eastern	ND	female	140	148	222	222	268	268	152	156	265	277	0	0	99	103	111	115	110	112	0	0	151	157	192	196	167	167	108	108	142	146	139	163
1136-V	Eastern	2018	male	148	156	226	226	268	268	148	156	265	281	124	128	99	107	111	123	108	108	93	110	157	157	192	198	167	167	104	106	144	148	163	180
1137-V	Eastern	2018	female	140	144	222	222	0	0	156	156	265	277	120	120	103	103	115	123	110	112	108	110	149	157	196	204	163	167	108	108	146	146	133	163
1139-V	Eastern	2018	female	148	156	226	230	268	268	156	160	0	0	128	140	99	107	123	123	108	108	93	100	157	157	192	198	163	167	0	0	144	148	0	0
113-V	Eastern	2008	female	140	152	222	230	268	268	148	148	273	277	124	128	107	107	113	127	108	114	104	110	157	157	196	196	163	167	98	102	144	144	163	163
1140-V	Eastern	ND	male	140	148	222	230	264	268	176	176	273	277	120	132	99	103	123	125	110	110	104	110	153	157	198	200	163	165	102	106	148	148	139	163
1141-V	Eastern	ND	female	148	152	222	230	260	264	148	152	273	285	124	124	103	111	121	125	110	112	108	110	151	163	192	198	163	163	102	106	144	144	163	163
1142-V	Eastern	ND	male	148	152	222	222	268	268	148	163	265	281	124	140	103	103	121	125	110	112	104	110	151	161	198	198	163	163	102	106	140	140	139	163
1143-V	Eastern	ND	male	140	148	0	0	260	264	148	152	281	285	124	124	103	103	111	125	110	112	104	110	149	161	198	198	163	163	104	106	144	144	163	163
1144-V	Eastern	2014	female	136	144	0	0	268	268	156	156	277	277	120	120	103	107	111	123	108	110	104	104	151	157	198	200	165	167	106	108	144	146	133	169
1145-V	Eastern	2016	female	144	148	222	222	264	268	156	172	277	281	124	128	0	0	111	127	108	112	0	0	151	157	198	202	165	165	104	108	140	140	169	187
1146-V	Western	ND	male	136	144	222	226	264	272	144	160	273	277	124	128	107	111	125	127	108	110	0	0	157	157	196	196	163	165	104	106	146	148	139	163
1147-V	Western	ND	male	144	144	215	230	268	272	152	156	277	277	120	124	99	107	111	117	110	114	0	0	157	157	198	198	165	165	98	106	146	148	133	163
1148-V	Eastern	ND	male	136	144	226	234	268	268	152	156	273	277	120	128	103	107	111	123	108	110	0	0	153	157	196	204	163	167	98	102	144	148	163	187
114-V	Western	ND	male	148	148	234	238	264	272	148	148	273	285	120	124	99	99	113	127	110	114	104	104	151	161	198	204	163	163	104	104	148	148	139	163
1150-V	Eastern	2015	male	136	144	230	230	268	268	152	156	265	277	128	140	99	107	123	123	110	112	104	112	151	153	196	198	165	167	98	104	144	146	139	163
1151-V	Eastern	2010	male	136	148	222	234	260	268	144	160	273	277	0	0	103	107	121	121	108	114	104	104	151	157	196	196	163	167	98	106	144	148	139	180
1152-V	Eastern	ND	male	136	136	226	230	268	268	152	156	277	277	120	124	99	99	111	111	110	112	100	104	157	163	196	200	163	163	100	110	146	146	139	163
1153-V	Eastern	ND	female	148	152	222	226	260	268	156	160	277	277	132	140	103	107	121	123	110	112	108	110	151	157	196	198	163	165	102	106	140	144	139	139
1154-V	Eastern	ND	male	148	152	226	226	260	264	156	176	277	277	136	140	99	107	123	123	112	112	100	108	151	157	198	198	165	165	102	102	140	144	139	187
1158-V	Eastern	2012	female	136	152	238	238	264	268	144	152	273	273	124	128	103	103	111	123	108	114	102	112	149	157	196	196	165	165	102	108	140	142	163	187
1159-V	Western	ND	male	144	148	226	230	268	268	148	156	273	281	120	128	99	111	123	123	108	108	104	104	149	157	198	202	167	169	98	108	148	148	139	180
115-V	Western	2009	female	136	144	230	230	268	272	152	156	277	281	120	120	99	99	113	123	108	110	104	108	155	157	196	198	165	167	106	106	146	146	163	175
1160-V	Eastern	2018	male	144	148	226	234	268	268	148	164	277	281	124	128	103	103	123	127	112	112	100	110	151	153	198	198	163	167	98	108	144	148	133	139
1161-V	Eastern	2018	male	140	148	222	222	260	268	152	156	277	277	120	136	99	103	115	117	110	110	104	108	0	0	192	204	163	167	108	108	144	146	133	163
1163-V	Eastern	2018	female	148	148	230	234	268	272	148	152	277	281	120	124	99	103	117	123	110	110	108	110	149	151	192	196	163	163	102	106	148	148	169	169
1164-V	Eastern	2018	female	136	136	234	238	264	264	144	156	273	273	128	136	103	107	111	123	108	110	102	110	151	157	196	198	165	167	102	106	140	146	163	187
1165-V	Eastern	2017	male	136	144	0	0	268	268	144	152	277	277	120	124	103	107	111	111	110	114	108	112	0	0	202	204	167	167	98	104	142	146	163	169
1166-V	Eastern	ND	female	148	152	226	230	260	268	148	152	281	281	120	120	99	107	109	127	108	112	104	110	151	157	204	204	163	167	98	108	144	148	139	175
1168-V	Eastern	2018	female	144	152	222	238	268	268	156	172	273	273	128	128	99	103	117	117	108	108	108	110	153	157	196	204	163	167	102	104	140	144	163	175
1169-V	Eastern	ND	male	130	144	222	230	264	268	156	156	273	285	128	128	99	103	117	117	108	114	104	110	151	157	196	198	163	167	100	104	144	148	163	163
116-V	Western	2010	female	136	144	230	230	0	0	152	156	277	277	120	120	99	99	113	123	108	110	104	108	155	157	196	198	165	167	106	106	146	146	163	175
1170-V	Eastern	2018	female	0	0	222	238	264	272	156	172	273	273	120	128	99	103	117	127	110	110	100	104	151	153	196	196	163	167	0	0	140	148	139	163
1171-V	Eastern	ND	male	130	148	230	238	264	268	156	172	273	285	128	128	99	99	117	127	108	110	104	108	151	153	198	204	163	165	100	102	144	148	139	163
1172-V	Eastern	ND	male	144	152	222	238	264	268	156	172	273	285	124	128	99	103	117	117	108	114	104	108	153	157	196	204	163	165	102	104	140	148	139	163
1174-V	Eastern	ND	female	144	148	222	234	264	264	156	172	273	273	128	128	99	103	117	127	108	114	104	108	151	153	196	198	165	167	100	104	148	148	139	163
1175-V	Eastern	ND	female	148	152	234	238	264	268	152	172	273	273	124	128	99	99	127	127	108	110	100	108	153	153	196	204	165	167	100	102	140	148	139	175
1176-V	Eastern	ND	male	136	148	226	230	272	272	148	148	273	273	120	124	99	111	117	121	110	112	108	108	151	157	196	198	163	167	104	104	144	148	133	139
1177-V	Eastern	ND	male	144	156	222	226	268	268	156	176	265	273	120	128	107	111	117	117	110	114	110	110	151	157	196	202	165	167	104	104	144	148	175	175
1178-V	Eastern	ND	male	148	152	226	230	264	268	156	176	277	277	120	140	103	107	123	127	110	112	100	104	151	151	196	198	163	165	102	106	140	140	139	139
1179-V	Eastern	2018	female	140	144	222	226	268	268	144	148	265	273	124	128	103	107	111	123	110	114	108	112	139	145	196	198	165	167	102	102	148	148	139	175
117-V	Western	2004-2007	female	148	152	222	234	264	268	144	156	277	277	120	132	99	99	113	117	114	114	108	112	157	157	198	206	163	163	102	102	142	146	139	163
1180-V	Eastern	2017	female	136	148	234	238	260	268	148	152	277	277	120	132	103	103	123	123	110	110	108	112	157	163	196	198	163	163	106	108	148	148	169	180
1181-V	Eastern	2018	female	148	148	222	230	268	268	148	156	273	277	128	132	99	111	111	111	112	114	104	110	151	157	196	198	163	163	102	104	144	148	133	169
1182-V	Eastern	2018	male	144	148	222	230	268	268	148	156	277	277	120	128	99	111	111	111	108	114	104	112	149	157	196	198	163	167	102	104	144	148	169	175
1183-V	Eastern	ND	female	148	148	222	230	264	268	156	164	273	281	124	128	99	103	111	111	110	114	108	110	151	157	198	198	163	167	98	102	140	142	139	187
1184-V	Eastern	2018	female	136	156	222	238	264	268	148	156	265	273	124	128	103	111	117	123	110	114	102	110	149	151	196	202	163	167	104	108	140	142	175	187
1185-V	Eastern	ND	male	140	156	222	238	264	264	148	152	265	273	128	136	103	111	111	117	108	114	100	110	149	151	196	202	165	165	98	108	140	146	163	175
1186-V	Eastern	ND	male	136	144	222	234	264	264	156	156	265	277	128	136	103	111	111	117	108	108	100	110	149	151	196	198	163	167	104	106	140	146	175	187
1187-V	Eastern	ND	female	144	156	222	230	264	268	148	156	265	277	128	128	103	111	115	117	108	114	100	110	149	151	196	198	163	165	98	104	140	140	163	175
1189-V	Eastern	2015	male	136	148	230	234	264	268	148	148	273	281	132	136	99	99	123	123	106	108	104	110	149	157	196	204	167	167	98	106	148	148	133	187
118-V	Western	2010	female	136	148	230	230	264	268	152	156	277	277	124	128	95	99	113	117	108	110	104	104	149	157	196	196	163	167	106	108	144	148	133	187
1190-V	Eastern	ND	male	144	148	226	234	264	268	148	156	273	281	120	124	103	107	111	127	112	112	100	110	149	151	196	196	163	163	106	108	144	146	133	139
1191-V	Eastern	2016	male	144	146	234	234	272	272	148	156	0	0	120	132	99	107	117	123	110	110	110	112	0	0	196	198	163	167	102	104	146	148	157	163
1192-V	Eastern	2017	female	140	144	226	234	268	268	148	156	265	277	124	128	103	107	111	123	108	112	108	112	151	161	196	198	163	165	104	108	142	148	175	187
1193-V	Eastern	ND	male	148	156	222	230	268	268	156	164	273	281	128	136	103	111	111	111	108	114	100	110	139	151	198	198	163	165	98	102	144	148	139	187
1194-V	Eastern	2014	male	136	148	226	230	264	264	152	156	273	277	128	128	99	99	111	123	110	110	104	110	149	151	194	196	167	167	102	108	142	148	163	163
1195-V	Eastern	ND	female	148	156	230	234	260	268	156	160	273	273	132	132	103	103	123	123	108	114	104	108	157	163	196	200	163	163	98	104	144	148	133	133
1196-V	Eastern	ND	male	136	136	234	238	264	264	144	156	265	273	120	124	103	107	111	123	110	114	110	112	149	149	196	198	165	167	102	106	142	148	163	163
1197-V	Eastern	ND	female	144	148	222	222	264	272	144	176	273	273	128	132	103	103	111	125	108	108	104	104	151	163	198	204	163	163	98	104	140	148	163	163
1198-V	Eastern	ND	female	144	148	222	238	264	268	144	164	273	281	132	136	99	103	117	123	108	114	0	0	151	157	196	204	163	165	100	104	144	150	163	163
1199-V	Western	2018	male	136	148	230	230	268	268	148	152	273	277	120	120	103	103	111	111	108	114	100	104	151	157	192	204	163	167	104	106	146	148	139	163
119-V	Eastern	2004-2007	female	144	148	222	222	264	268	148	156	273	277	124	128	103	107	113	127	108	118	104	110	151	157	196	196	163	163	104	104	144	144	163	181
11-V	Western	2010	male	144	144	230	230	264	264	156	176	277	277	128	132	99	103	123	123	110	110	104	110	153	157	196	200	163	167	102	106	137	144	163	163
1200-V	Western	2018	female	148	148	230	230	264	268	152	156	273	277	120	120	99	103	111	123	108	114	100	104	151	157	202	204	165	167	98	106	142	146	139	163
1202-V	Eastern	ND	male	136	148	230	238	260	268	152	176	277	277	120	124	103	103	111	123	108	108	108	110	157	157	198	202	161	165	98	108	144	148	133	163
1203-V	Western	2018	male	136	144	230	230	264	268	148	156	273	277	120	128	103	107	117	117	110	114	0	0	149	157	192	200	163	167	100	106	144	144	0	0
1204-V	Western	2017	male	136	144	230	234	260	268	148	156	265	277	128	132	103	103	123	127	108	110	102	104	149	157	200	202	163	165	100	102	148	148	139	163
1207-V	Western	2018	male	136	144	230	230	268	268	0	0	277	277	132	132	99	103	123	123	108	114	102	104	149	157	198	200	165	167	98	100	144	148	139	163
1208-V	Western	2014	male	144	144	230	234	268	268	148	156	265	277	128	128	99	103	123	127	108	110	102	110	149	149	198	198	163	167	98	100	148	148	139	163
1209-V	Western	ND	male	144	144	230	234	268	268	152	156	265	277	128	132	103	103	123	127	108	110	102	104	149	149	198	198	163	165	100	102	144	148	139	139
120-V	Western	2010	female	136	152	222	234	264	264	152	156	0	0	120	132	99	103	113	113	110	114	108	108	153	157	200	206	163	163	102	102	146	148	139	163
1210-V	Western	2011	male	144	144	230	234	268	268	152	176	277	277	124	128	103	111	123	123	110	112	102	114	151	153	202	206	163	167	102	102	138	144	169	180
1216-V	Western	2018	female	136	136	222	230	264	264	148	156	273	277	120	140	103	107	111	123	110	114	100	110	157	157	192	200	163	167	100	104	144	144	157	169
1217-V	Western	2011	male	136	148	222	230	264	264	148	156	277	277	128	140	103	103	111	117	108	110	100	104	0	0	192	202	163	167	104	106	144	144	157	163
1218-V	Western	2018	female	136	136	230	230	264	268	148	156	273	277	0	0	103	107	117	123	110	116	100	104	157	157	192	192	163	163	100	106	144	144	133	163
121-V	Western	2004-2007	female	136	148	230	230	0	0	172	172	273	277	120	128	99	99	123	123	108	108	104	110	157	157	192	192	167	167	106	106	146	148	169	175
1220-V	Western	ND	male	136	144	230	234	268	268	148	156	277	277	128	132	99	103	123	127	108	108	102	104	149	157	198	202	165	167	100	108	144	148	139	163
1222-V	Western	ND	male	144	144	0	0	268	268	148	156	277	277	128	128	99	103	123	123	108	114	104	110	149	149	198	202	163	165	102	108	148	148	139	163
1223-V	Western	ND	male	136	144	230	230	264	264	148	156	265	277	120	140	103	107	117	117	110	114	100	104	157	157	192	192	163	163	104	106	144	144	0	0
1224-V	Western	ND	male	136	144	226	230	264	264	156	172	273	277	0	0	99	103	0	0	108	110	104	104	149	153	198	200	163	163	98	104	142	150	163	169
1225-V	Western	ND	female	136	148	230	230	264	268	0	0	273	277	120	140	103	103	117	117	110	116	100	110	157	157	192	200	163	167	104	106	144	144	157	169
1226-V	Western	ND	male	144	148	0	0	0	0	152	156	273	277	120	120	103	103	109	111	108	110	104	104	157	157	196	196	165	165	98	106	146	148	133	163
1227-V	Western	2018	male	144	148	230	234	264	268	140	172	265	273	0	0	103	103	111	117	108	112	100	104	153	153	196	200	163	167	108	110	142	144	133	157
1229-V	Western	2018	female	148	152	230	234	264	268	148	160	273	277	120	128	103	111	125	127	110	114	104	104	155	157	196	198	163	163	104	104	142	148	175	180
122-V	Western	2009	female	136	144	230	230	268	272	152	156	277	277	120	120	99	99	113	123	108	110	104	108	155	157	196	198	165	167	106	106	146	146	163	175
1230-V	Western	2018	male	136	148	230	230	264	268	0	0	273	277	120	140	103	103	117	117	110	116	100	110	157	163	192	200	163	167	104	106	144	144	157	169
1231-V	Western	2018	female	144	148	234	234	268	268	152	156	273	277	120	120	103	103	117	123	108	114	100	104	151	161	198	206	165	167	104	108	144	148	133	175
1232-V	Western	2016	male	0	0	0	0	264	264	152	156	273	273	132	136	103	103	111	123	110	110	100	108	151	157	196	204	163	163	102	104	142	146	163	180
1233-V	Western	2018	male	136	144	222	226	264	264	156	160	273	273	124	128	103	103	117	127	108	110	104	104	149	157	198	204	163	165	104	104	144	148	139	163
1234-V	Western	2016	male	144	148	234	234	268	268	148	152	277	277	120	120	103	103	111	123	108	112	100	104	151	157	198	204	163	163	100	106	146	148	139	139
1235-V	Western	2014	female	136	148	230	234	260	268	156	176	273	277	120	132	103	103	111	117	0	0	100	104	151	151	200	206	165	167	100	104	148	148	133	139
1236-V	Western	2015	male	144	148	230	234	268	272	140	156	273	277	120	124	103	103	117	123	108	112	102	104	149	153	196	200	163	167	98	110	140	142	133	133
1237-V	Western	2015	female	144	152	234	234	264	268	148	152	0	0	120	132	103	103	111	123	112	114	100	104	151	157	198	204	163	165	100	106	148	148	0	0
1238-V	Western	2014	male	148	148	230	234	268	268	152	156	273	277	124	128	99	103	117	127	108	110	104	110	151	157	196	204	163	165	104	108	142	148	163	180
1239-V	Eastern	2018	female	148	148	0	0	264	268	156	156	273	277	0	0	103	103	117	127	108	114	0	0	157	157	196	198	163	167	104	104	142	144	139	175
1240-V	Western	2016	female	148	148	230	234	268	272	148	160	277	277	124	128	99	103	123	127	108	114	104	110	151	157	196	196	163	163	102	106	142	148	163	180
1241-V	Western	2013	male	136	152	226	230	264	268	148	160	277	277	128	128	103	111	111	123	112	112	104	104	149	163	198	204	163	163	98	106	144	148	133	139
1245-V	Eastern	2015	male	136	148	230	230	264	268	152	156	277	277	120	124	99	107	123	123	110	114	104	110	0	0	196	198	163	167	106	108	142	144	133	139
1249-V	Western	2018	male	136	144	230	230	264	264	152	156	265	265	120	124	99	103	109	117	108	110	104	110	149	153	196	196	163	163	106	106	144	144	139	169
1253-V	Western	ND	male	144	148	230	230	264	264	148	156	265	277	120	128	103	103	117	117	110	114	100	110	157	163	192	200	163	167	100	106	144	144	157	169
1254-V	Western	2012	male	140	144	222	222	264	268	156	176	273	277	128	128	99	103	111	117	108	108	104	110	149	157	196	202	163	167	106	106	140	144	163	187
1255-V	Western	ND	male	140	148	230	234	264	268	152	156	273	277	120	120	99	103	111	117	108	114	104	104	151	157	192	198	163	165	98	104	140	144	163	163
1256-V	Eastern	2016	female	144	144	230	230	260	268	144	156	273	273	124	132	99	103	113	113	108	110	110	110	153	157	196	196	163	165	102	106	0	0	133	169
1257-V	Eastern	2017	male	0	0	230	234	268	268	156	160	273	277	120	128	91	107	113	113	108	112	104	110	151	153	196	198	161	163	98	104	146	148	163	181
1258-V	Western	2019	male	144	144	226	230	264	268	156	172	277	277	132	132	103	107	123	127	110	110	100	110	151	157	196	198	163	167	98	108	148	148	139	169
1259-V	Eastern	ND	male	144	144	234	234	268	268	156	156	265	277	120	128	103	111	113	123	110	112	104	110	149	151	200	202	163	167	102	106	146	148	133	139
125-V	Western	2004-2007	female	136	148	226	230	268	268	152	156	273	273	120	132	103	103	113	113	108	108	110	112	151	157	196	198	163	167	100	106	144	148	133	175
1260-V	Eastern	2017	male	136	144	222	222	264	268	152	160	265	281	128	128	103	103	111	117	112	114	100	104	157	157	192	194	163	167	102	104	140	144	163	163
1261-V	Eastern	2016	female	136	148	222	226	268	268	148	160	265	277	120	124	103	107	121	123	108	114	104	110	149	157	196	198	167	167	104	108	142	142	169	187
1262-V	Eastern	ND	female	144	148	234	238	264	268	148	152	273	285	120	124	99	103	127	127	110	114	108	110	153	157	198	204	163	167	102	106	140	148	163	169
1263-V	Eastern	ND	male	148	152	230	230	268	268	144	156	277	277	96	120	103	103	123	127	108	114	104	104	151	151	196	196	163	167	106	106	144	144	175	181
1264-V	Eastern	2019	male	136	144	222	238	264	268	144	164	273	273	124	136	99	111	113	123	108	108	100	110	149	157	196	204	163	165	98	104	144	150	163	175
1265-V	Eastern	ND	male	144	148	230	238	264	264	144	148	273	285	124	128	103	107	113	113	110	112	104	104	151	157	196	196	167	167	98	106	140	148	139	181
1266-V	Eastern	ND	male	144	148	226	238	264	268	148	156	265	277	128	132	99	107	117	127	108	110	104	110	151	157	194	196	163	167	104	108	142	148	163	163
1267-V	Western	2019	male	144	144	226	230	264	268	156	172	265	273	132	132	103	103	123	127	108	110	104	110	149	151	196	198	163	163	98	108	144	148	163	169
1268-V	Western	2019	male	144	144	230	230	264	268	156	172	277	277	120	132	103	107	123	123	110	110	100	110	149	157	196	198	163	167	98	108	148	148	139	163
1270-V	Western	2019	male	144	144	230	230	264	268	148	172	265	277	120	132	103	103	111	123	110	110	100	110	151	157	196	198	167	167	98	108	144	148	163	163
1271-V	Western	2016	male	144	144	230	230	264	264	152	156	265	265	120	124	103	111	113	123	108	110	100	108	151	153	196	196	161	163	106	108	144	148	157	169
1272-V	Western	2015	male	136	148	230	230	260	264	148	148	273	273	120	140	103	107	117	117	112	116	104	110	149	157	196	206	163	167	100	110	144	144	157	169
1273-V	Western	2018	male	136	148	222	234	264	264	148	156	273	273	120	128	99	103	123	123	108	118	104	104	157	157	196	204	163	165	102	106	144	144	133	163
1274-V	Eastern	2019	male	136	144	230	234	260	268	144	156	265	273	120	132	99	103	111	123	108	114	104	110	149	157	200	202	163	167	104	106	144	148	133	133
1275-V	Western	2019	male	136	148	230	230	264	264	148	152	273	277	120	128	99	103	123	123	110	116	104	104	151	157	196	204	163	167	98	104	144	148	133	139
1277-V	Western	2019	female	144	144	226	230	268	268	144	148	273	277	120	120	103	107	113	117	108	114	104	110	157	157	196	200	163	165	106	106	144	146	133	139
1278-V	Western	2019	male	144	148	230	234	264	268	148	152	273	277	128	132	99	103	113	123	108	118	100	104	151	153	194	196	167	167	98	106	140	144	133	187
1279-V	Western	2019	female	144	144	226	230	264	268	148	156	273	277	128	132	103	103	113	123	108	108	100	104	151	153	194	196	167	167	106	106	140	144	133	163
1280-V	Western	2017	female	144	144	230	234	264	268	156	176	277	277	120	124	99	103	117	123	110	112	102	104	149	151	202	202	167	167	102	106	139	144	163	169
1281-V	Western	2019	male	144	152	222	226	264	268	148	152	273	277	96	120	103	107	117	123	108	116	104	112	151	157	0	0	163	165	106	110	144	144	154	163
1282-V	Western	2017	female	140	144	230	230	264	268	140	152	273	273	128	128	103	107	123	123	108	112	104	110	149	151	196	206	167	167	100	100	144	146	139	169
1283-V	Western	2015	male	144	144	226	230	264	268	148	156	265	273	0	0	103	103	111	123	110	110	108	108	151	151	196	202	163	163	106	108	146	148	0	0
1284-V	Eastern	ND	female	136	144	234	234	260	268	144	156	273	273	132	136	99	103	113	123	108	114	108	110	151	157	196	200	163	163	104	106	144	146	133	187
1285-V	Western	2015	female	148	148	230	230	260	268	148	156	273	273	120	132	103	107	111	117	112	116	104	104	157	157	192	196	163	167	104	108	139	148	169	169
1286-V	Western	2017	male	0	0	0	0	264	268	156	156	265	273	128	128	91	107	113	123	108	114	104	108	151	157	200	204	167	167	100	106	140	144	163	163
1287-V	Western	ND	male	144	148	230	234	268	268	152	152	265	277	120	132	103	103	123	127	108	110	94	104	157	157	198	200	163	167	100	108	144	148	175	175
1288-V	Eastern	2016	female	152	156	222	230	264	268	152	160	265	273	128	128	107	111	113	113	108	108	110	110	151	151	196	198	163	163	98	98	140	148	139	163
1289-V	Eastern	2019	female	144	144	230	234	260	268	156	156	265	273	128	132	103	103	111	123	108	114	108	110	149	151	200	200	163	167	106	106	144	146	139	187
1290-V	Western	2017	male	144	148	222	230	264	264	148	160	265	265	120	124	103	103	117	123	108	110	108	108	155	157	196	202	163	167	98	108	144	144	163	175
1291-V	Eastern	2019	male	144	152	222	226	268	268	156	156	277	277	124	128	99	111	111	127	110	114	100	104	151	157	198	198	165	167	98	102	142	148	175	187
1292-V	Eastern	ND	male	140	144	226	226	268	268	144	156	265	281	120	132	103	107	113	113	110	112	108	112	151	151	196	198	163	163	104	104	148	148	175	187
1293-V	Eastern	ND	female	144	144	226	230	264	268	156	156	265	281	124	124	103	107	113	123	110	114	104	108	151	157	196	198	163	167	98	98	144	144	163	187
1294-V	Eastern	ND	female	0	0	0	0	264	268	152	156	277	281	124	124	91	107	113	123	110	110	104	104	157	157	0	0	163	167	98	98	144	144	163	175
1295-V	Eastern	2017	male	144	148	234	238	268	268	156	156	265	277	120	120	103	107	113	123	110	116	104	104	149	157	192	192	165	165	104	108	144	148	151	163
1296-V	Eastern	2019	male	136	144	222	230	264	264	152	156	273	281	128	128	103	107	123	127	110	112	108	110	151	151	196	206	163	165	98	106	140	152	139	175
1297-V	Western	2016	female	140	144	230	230	264	268	152	156	277	277	124	128	99	111	117	123	110	112	102	104	149	151	198	202	167	167	102	106	139	142	181	181
1298-V	Western	ND	male	144	148	226	234	264	268	152	168	273	277	120	120	99	99	111	117	110	116	104	110	157	157	198	202	163	165	98	98	148	148	163	163
1299-V	Western	2016	male	136	152	230	234	264	268	152	156	277	277	120	120	99	103	113	113	108	114	100	110	153	157	196	198	161	163	98	106	148	148	133	163
12-V	Eastern	2012	male	136	148	226	234	264	264	160	160	277	285	96	124	107	107	111	121	108	110	104	104	151	157	196	196	163	167	98	104	144	148	163	163
1300-V	Eastern	2015	male	148	148	222	238	264	268	148	152	277	285	120	124	103	107	121	123	112	114	104	110	149	157	196	198	163	165	104	108	142	144	169	187
1301-V	Eastern	2019	female	144	144	230	234	268	268	156	176	265	277	96	120	103	103	113	113	110	114	100	104	149	161	196	198	167	167	98	102	140	146	133	133
1302-V	Eastern	2017	female	136	144	230	230	268	268	152	156	265	277	128	132	99	103	123	123	110	110	104	110	153	157	196	196	163	165	104	106	144	144	139	139
1303-V	Eastern	2016	female	144	148	226	238	264	268	148	164	273	281	120	124	99	103	113	117	112	112	100	104	151	153	198	198	163	163	98	108	144	144	133	139
1304-V	Eastern	2015	female	140	144	222	234	268	268	152	176	277	277	120	120	103	103	113	113	114	114	100	108	157	161	196	204	165	167	100	100	140	142	133	187
1305-V	Eastern	2018	female	148	152	222	230	268	268	152	164	277	277	124	128	103	107	113	123	108	110	104	108	149	149	196	198	163	163	104	104	142	150	139	169
1306-V	Eastern	2016	male	136	156	226	234	264	268	152	152	265	273	128	136	103	111	123	123	114	114	110	110	149	151	202	202	165	167	104	108	144	146	163	175
1307-V	Eastern	ND	female	144	144	222	226	268	268	152	172	277	277	124	128	99	103	113	113	112	112	104	110	153	157	196	196	163	167	98	106	142	142	133	187
1308-V	Eastern	2019	male	0	0	0	0	268	268	152	152	265	273	136	140	91	107	113	123	114	114	110	110	149	149	202	202	165	167	104	108	144	146	163	163
1309-V	Western	2015	male	148	148	222	226	264	264	152	176	277	277	120	120	103	103	117	117	108	114	104	108	151	151	192	202	163	163	98	108	144	148	163	175
1310-V	Western	2016	male	144	144	230	230	268	268	152	156	265	277	120	128	99	111	123	123	108	110	108	108	153	157	196	196	163	163	106	106	144	148	163	169
1311-V	Western	2017	male	148	148	230	234	268	268	148	152	273	277	124	128	99	103	123	127	108	114	104	110	151	155	196	196	163	165	104	108	142	148	181	181
1312-V	Western	2017	male	144	152	222	230	268	268	148	152	273	277	96	120	107	111	123	123	114	116	104	104	151	157	192	198	163	165	106	110	144	146	163	163
1313-V	Western	2017	female	144	148	226	226	272	272	152	156	273	277	120	120	99	107	111	123	110	114	104	108	157	157	198	198	165	165	104	106	146	148	163	163
1314-V	Western	2016	male	148	152	226	230	268	272	152	156	273	277	120	124	103	107	111	123	110	114	104	104	149	151	196	196	165	165	104	106	144	146	133	163
1315-V	Eastern	2014	male	144	144	230	230	268	268	148	148	273	277	128	128	99	111	113	127	112	114	104	104	153	157	196	196	163	163	104	108	148	148	175	187
1316-V	Western	ND	female	148	148	226	230	268	268	156	176	277	277	120	120	99	103	123	123	108	114	108	110	157	157	192	198	161	163	98	106	148	148	133	163
1317-V	Eastern	2013	male	140	148	230	230	264	264	148	160	277	277	128	132	103	103	111	117	110	110	110	114	153	157	196	196	163	167	98	102	148	148	133	163
1318-V	Eastern	ND	female	136	144	222	226	0	0	0	0	273	277	0	0	103	107	123	123	108	110	108	112	151	157	196	198	163	167	98	106	140	150	175	187
1319-V	Eastern	2019	male	144	156	222	230	272	272	148	156	277	281	120	124	99	103	117	123	108	110	100	110	157	157	198	198	163	167	104	108	140	140	133	139
1320-V	Eastern	2019	male	140	144	222	226	272	272	156	160	277	281	120	140	99	103	117	123	108	110	104	110	149	157	198	202	163	167	102	104	140	144	133	133
1321-V	Eastern	2018	female	140	144	234	234	268	268	152	152	265	273	120	124	103	103	113	123	108	114	104	112	149	151	192	196	167	167	104	108	140	144	163	169
1322-V	Western	2018	female	144	148	222	230	264	268	148	156	273	277	120	140	103	107	123	123	108	108	104	104	157	157	192	194	163	163	100	102	142	142	157	181
1323-V	Western	2019	male	144	148	230	234	264	264	156	156	277	277	132	140	103	103	113	123	108	108	108	112	149	157	198	202	165	167	102	104	144	148	163	187
1324-V	Eastern	ND	female	144	152	222	234	264	264	152	156	273	277	128	136	99	107	119	123	110	114	108	110	149	151	196	198	165	167	104	106	142	146	139	163
1325-V	Eastern	2013	male	144	144	230	234	268	268	156	156	265	273	120	128	103	111	111	113	108	114	104	110	149	151	200	202	167	167	102	106	146	148	133	139
1326-V	Eastern	2019	male	136	144	226	234	264	268	148	160	277	285	120	136	103	103	117	123	110	114	108	110	153	157	192	198	163	163	106	106	139	146	163	175
1327-V	Western	2018	male	144	148	230	230	264	268	148	152	265	277	120	124	103	103	123	123	110	110	108	110	151	155	196	202	163	167	104	108	142	144	175	181
1328-V	Eastern	2019	female	136	144	230	234	264	268	144	148	273	277	120	120	99	103	117	123	106	108	108	110	153	157	192	198	163	163	106	108	148	148	163	175
1329-V	Eastern	2016	male	136	140	222	226	264	268	156	164	273	277	120	120	103	103	123	123	108	114	108	112	149	157	196	204	163	167	106	106	148	148	139	187
1330-V	Western	2017	female	144	144	226	230	264	268	156	172	265	277	132	132	103	107	111	123	108	116	104	104	157	157	196	198	163	167	98	108	144	148	163	163
1331-V	Western	2019	female	136	148	230	230	264	264	148	172	273	273	120	132	103	103	113	127	110	112	104	104	149	157	202	206	163	167	100	108	144	148	133	169
1332-V	Western	ND	female	144	144	230	234	264	264	152	152	273	277	128	132	99	103	123	123	110	118	100	104	151	151	198	202	163	167	98	106	140	144	133	163
1333-V	Western	2018	female	0	0	0	0	260	264	156	156	277	277	120	132	0	0	117	127	108	114	100	104	149	157	192	202	163	167	106	108	144	148	139	181
1334-V	Western	ND	female	144	144	230	230	264	268	148	156	273	277	128	132	99	103	113	123	108	118	100	104	151	151	198	202	167	167	98	106	140	144	133	187
1335-V	Western	2017	male	144	144	226	238	264	268	148	172	277	277	128	128	99	103	111	123	110	118	100	104	149	151	192	192	163	167	106	106	144	148	139	163
1336-V	Eastern	2019	male	144	152	222	230	264	268	148	164	265	277	128	132	103	107	117	127	108	112	104	104	149	157	196	196	163	165	98	104	140	144	169	181
1337-V	Eastern	2019	male	0	0	0	0	268	268	148	152	265	277	124	132	91	107	113	113	108	112	102	104	149	157	196	196	163	165	98	104	142	144	169	181
1338-V	Eastern	ND	female	144	152	222	230	268	268	156	164	277	281	124	132	107	111	113	117	108	112	102	104	149	157	196	196	163	163	98	106	142	148	169	169
1339-V	Eastern	2014	male	140	144	222	230	264	268	148	148	277	277	128	132	99	107	113	117	112	112	104	104	157	157	196	196	163	163	104	104	144	148	163	169
133-V	Eastern	2010	male	140	148	230	238	268	268	160	172	273	277	128	136	95	99	113	121	108	114	108	112	151	161	196	196	163	167	102	108	140	140	139	187
1340-V	Eastern	ND	male	148	156	222	230	268	268	164	164	281	281	124	128	103	111	113	117	108	114	108	110	151	157	198	198	163	167	98	102	142	148	139	187
1341-V	Eastern	2019	female	140	156	226	234	264	264	152	156	273	277	128	136	103	111	117	123	110	114	102	104	149	151	196	196	165	165	106	106	144	146	163	163
1342-V	Eastern	2019	female	148	148	222	230	264	268	156	164	273	277	128	136	99	103	113	117	110	114	100	110	151	157	198	204	163	167	98	102	140	144	139	175
1343-V	Eastern	ND	male	136	144	222	230	264	268	144	156	273	285	124	128	103	107	113	113	108	114	104	108	157	157	196	196	163	163	104	106	140	142	163	163
1344-V	Eastern	ND	male	148	148	222	222	264	268	156	164	277	281	128	128	99	111	113	113	114	114	104	110	151	151	198	204	165	167	102	102	140	148	175	187
1345-V	Eastern	ND	female	144	144	226	226	268	268	156	160	273	281	128	132	107	107	117	117	108	112	104	108	151	157	196	202	163	163	98	104	144	148	163	187
1346-V	Eastern	ND	male	144	148	222	230	0	0	0	0	277	277	128	132	107	107	113	117	108	108	104	112	151	157	196	196	163	167	104	104	148	150	163	187
1348-V	Eastern	2016	female	144	148	230	234	268	268	144	148	277	277	120	120	99	103	111	113	108	110	102	104	151	151	198	202	163	167	98	100	139	146	139	175
1349-V	Western	2019	female	136	148	230	234	264	268	156	156	273	277	120	128	103	103	117	121	108	108	104	104	149	157	196	198	165	167	100	106	144	148	163	163
1350-V	Western	2019	male	136	148	230	230	268	268	156	156	277	277	120	128	103	103	113	123	108	108	104	104	149	157	196	198	163	167	100	106	148	148	139	163
1351-V	Western	2019	female	148	148	226	230	264	268	152	152	273	277	96	128	107	107	117	123	114	116	108	112	151	157	196	202	163	163	106	110	144	144	139	163
1352-V	Western	2019	male	0	0	222	230	264	268	160	176	273	277	120	128	91	107	121	123	108	114	104	104	157	161	196	198	165	167	98	104	144	148	163	163
1353-V	Western	2019	male	144	148	230	234	260	268	148	156	265	277	128	132	103	107	123	127	110	110	104	108	149	157	196	204	163	167	108	108	148	148	169	181
1354-V	Western	2019	male	144	148	230	234	268	272	148	156	265	277	128	132	99	103	123	127	108	108	104	108	149	157	196	196	163	163	106	108	146	148	169	181
1355-V	Western	2019	male	136	144	230	234	264	268	156	156	265	277	120	128	99	103	117	123	110	114	104	108	149	157	196	204	163	163	106	108	142	148	163	181
1356-V	Eastern	2016	female	148	152	222	230	264	268	152	164	265	277	124	128	103	111	113	127	108	110	102	110	149	157	196	196	163	165	98	98	140	142	169	181
1357-V	Eastern	2019	female	148	152	234	238	268	276	144	148	273	281	120	128	103	103	113	127	108	110	110	110	149	157	196	198	167	167	106	108	140	148	163	175
1358-V	Eastern	2018	male	140	144	226	234	264	268	152	152	273	273	120	124	103	103	113	123	108	114	104	112	149	157	196	200	165	167	104	108	142	148	163	163
1359-V	Eastern	2019	male	0	0	0	0	264	268	144	148	277	277	124	132	91	107	113	117	110	112	110	112	153	153	196	196	163	167	102	102	142	148	163	175
135-V	Western	2009	male	144	148	230	230	264	268	152	152	265	277	128	140	95	111	117	123	108	110	104	104	157	157	192	196	167	167	98	106	146	148	133	169
1360-V	Eastern	ND	female	136	144	234	234	268	268	144	156	273	273	120	136	99	111	111	123	114	114	104	110	151	151	196	200	163	167	104	106	146	148	133	139
1361-V	Eastern	ND	male	136	136	226	230	268	268	152	152	277	277	120	120	103	111	123	123	110	110	100	104	157	157	196	198	163	163	100	108	142	142	151	163
1362-V	Eastern	2019	female	136	148	230	230	264	272	160	160	273	273	120	128	103	103	117	123	108	110	104	104	149	155	196	196	163	163	104	104	142	148	175	181
1363-V	Western	2019	male	136	148	230	230	264	268	160	168	273	273	120	128	103	103	117	127	110	114	104	104	149	151	196	196	163	163	104	108	142	148	163	181
1364-V	Western	2019	male	136	144	230	230	268	268	148	152	265	277	120	136	103	107	113	127	108	116	104	104	149	149	192	202	163	167	108	110	139	144	133	169
1365-V	Western	2019	male	140	148	230	234	264	264	156	176	277	277	120	120	99	103	117	127	110	110	104	104	149	157	196	202	163	163	106	108	144	144	139	163
1366-V	Western	2017	female	148	148	230	230	264	268	140	156	265	273	136	140	103	107	113	117	114	116	100	110	149	157	196	196	163	167	100	110	144	144	157	169
1367-V	Eastern	2013	male	144	152	230	230	0	0	0	0	265	273	0	0	103	103	113	123	108	110	104	110	157	157	196	196	163	163	98	98	140	142	163	163
1368-V	Eastern	2019	male	144	148	226	230	264	268	144	144	273	277	124	128	99	103	113	123	108	110	100	104	153	155	194	204	163	163	98	102	140	144	169	187
1369-V	Eastern	2019	male	144	148	226	230	260	268	144	148	277	277	120	128	99	99	113	113	110	110	100	104	151	157	200	208	163	169	104	106	144	148	139	163
136-V	Western	2013	female	144	148	230	234	264	272	148	156	277	277	120	128	99	103	123	127	108	110	104	104	149	157	194	202	163	167	104	106	148	148	139	163
1370-V	Eastern	2012	male	148	148	226	230	268	268	144	172	277	277	128	132	99	107	113	123	110	110	100	100	155	157	196	208	163	163	98	104	144	148	163	169
1371-V	Eastern	ND	male	144	156	222	226	264	268	156	156	277	277	124	132	99	99	111	113	110	114	100	104	151	157	196	198	165	167	102	108	142	142	187	187
1372-V	Eastern	ND	female	144	144	222	230	268	268	144	164	273	277	124	128	103	107	117	117	108	110	110	112	151	157	196	198	163	167	98	104	144	144	163	187
1373-V	Eastern	2018	female	136	148	226	226	264	264	152	156	273	273	120	124	103	107	113	117	112	112	102	110	151	151	196	198	163	167	98	106	144	148	163	169
1374-V	Eastern	ND	female	136	144	230	230	264	268	148	148	277	277	120	120	107	107	123	123	110	114	104	104	157	157	196	200	163	163	102	106	144	148	139	163
1375-V	Western	2015	male	148	152	226	230	264	268	152	152	273	273	96	124	103	107	121	123	114	116	104	112	151	151	196	198	163	167	106	110	142	144	139	163
1377-V	Eastern	ND	male	148	148	226	238	268	272	148	152	281	281	124	124	103	107	113	117	112	112	104	110	151	151	196	198	163	163	98	104	148	148	139	187
1378-V	Eastern	2017	female	136	144	222	234	268	268	148	156	277	277	124	128	103	103	119	127	112	114	104	110	157	157	196	202	163	167	104	108	140	150	139	187
1379-V	Eastern	2019	female	152	152	222	222	268	268	156	176	265	273	124	128	99	111	123	123	112	114	100	102	149	151	198	202	163	163	98	104	140	148	139	169
137-V	Western	2011	female	136	148	226	230	264	268	144	156	273	273	124	128	103	103	111	123	108	114	110	110	151	157	196	204	165	167	104	106	146	148	163	169
1380-V	Eastern	ND	male	0	0	222	230	260	268	152	156	273	281	96	124	91	107	113	123	108	108	102	108	149	157	202	206	163	163	98	104	144	148	0	0
1381-V	Eastern	2014	male	148	148	230	238	264	268	152	152	265	277	120	128	99	107	113	117	108	114	104	104	151	157	196	198	163	167	102	104	144	146	175	193
1382-V	Eastern	2017	female	144	148	226	238	268	268	152	164	273	281	124	128	99	107	113	127	112	112	100	104	149	151	198	198	163	163	98	108	146	148	139	163
1383-V	Western	2019	male	136	148	222	234	264	272	148	160	273	273	120	128	103	103	117	127	108	114	104	110	149	151	196	198	163	165	104	108	148	148	163	181
1385-V	Eastern	2018	male	144	148	238	238	268	272	148	148	281	285	124	124	99	103	117	127	110	112	108	110	151	161	196	196	163	167	102	104	142	148	0	0
1386-V	Eastern	2019	male	144	148	226	238	268	268	148	164	273	281	124	128	99	103	113	127	112	112	100	108	149	151	196	198	163	163	104	108	142	146	163	187
1387-V	Eastern	2019	female	136	144	234	238	268	268	152	152	265	273	120	124	103	107	113	123	108	114	104	110	149	151	196	200	165	165	104	108	140	144	154	163
1388-V	Eastern	ND	female	144	148	222	226	268	268	148	156	265	265	120	132	111	111	117	127	110	112	104	110	157	157	196	198	163	167	98	106	148	148	175	175
1389-V	Eastern	2018	male	148	148	0	0	264	268	156	164	281	281	128	136	91	107	113	113	108	114	104	108	151	157	198	198	163	165	102	104	140	144	163	187
138-V	Eastern	2004-2007	male	144	148	222	230	264	268	148	156	273	277	124	128	103	111	113	113	108	108	104	110	151	157	196	196	163	165	104	104	144	144	163	175
1390-V	Eastern	2018	female	140	140	226	234	268	268	152	156	277	277	124	128	99	103	113	123	112	114	108	108	151	151	196	198	163	165	102	102	142	148	175	187
1391-V	Eastern	2014	female	0	0	0	0	264	268	148	152	273	277	128	128	91	107	123	123	108	114	94	108	151	161	192	198	165	165	102	108	142	148	139	187
1392-V	Eastern	2013	male	140	144	222	226	268	268	144	156	277	277	124	124	99	107	113	113	110	112	108	112	151	153	196	198	163	167	102	104	142	150	169	175
1393-V	Eastern	ND	female	0	0	0	0	268	268	144	148	265	277	124	128	91	107	113	123	108	110	108	108	151	151	192	196	163	165	102	102	142	150	139	175
1394-V	Eastern	ND	female	136	148	222	230	264	268	156	172	273	285	128	128	99	103	113	117	108	112	108	108	151	157	198	202	163	165	104	108	142	142	181	187
1395-V	Eastern	ND	male	144	152	234	238	260	268	156	176	277	277	124	140	99	103	123	125	110	114	110	112	153	157	198	198	165	167	102	106	144	148	163	169
1396-V	Western	2018	male	148	156	230	230	268	268	148	152	277	277	120	128	99	103	117	123	108	114	110	112	155	157	196	202	163	163	102	106	148	148	163	175
1397-V	Western	ND	male	136	136	222	230	260	268	156	160	273	277	120	132	103	103	113	123	108	110	104	108	157	157	192	196	163	167	102	104	148	148	0	0
1398-V	Western	2014	male	136	148	222	226	264	268	152	156	277	277	120	128	103	107	113	123	110	114	100	104	151	157	192	204	165	167	98	106	144	146	157	163
1399-V	Eastern	2018	male	144	148	230	230	268	268	148	152	273	285	128	128	99	111	113	127	108	112	104	104	149	153	198	198	163	167	104	108	148	148	0	0
139-V	Eastern	2008	female	144	148	222	230	268	272	152	156	273	277	96	120	103	107	113	117	110	116	104	104	151	157	196	204	165	167	98	106	146	148	163	169
1400-V	Western	2018	female	136	144	230	230	268	268	148	152	273	277	120	124	103	103	113	113	110	118	104	110	151	151	196	196	163	165	98	108	148	148	163	163
1401-V	Western	2018	male	0	0	0	0	264	268	156	160	273	273	124	128	91	107	117	123	108	112	104	110	149	157	198	204	163	167	98	98	144	148	157	163
1403-V	Western	2020	male	144	144	226	230	268	268	148	172	273	273	120	120	103	103	117	127	110	114	104	110	149	157	198	200	163	167	100	106	144	146	163	169
1404-V	Western	2020	female	144	148	230	230	264	268	144	148	273	277	120	128	103	103	113	117	108	110	102	110	149	157	192	196	163	163	104	106	144	146	157	163
1406-V	Western	2020	female	144	144	230	230	264	268	148	172	277	277	120	128	103	107	113	117	110	114	110	110	157	157	196	200	163	165	106	106	144	148	133	139
1407-V	Western	2020	female	136	144	230	230	268	268	148	172	265	277	120	128	103	103	113	123	110	116	110	110	157	157	192	198	163	165	100	106	144	148	139	169
1408-V	Western	2020	male	136	144	230	230	268	268	144	148	265	277	120	128	103	107	117	127	108	116	110	110	149	157	192	198	163	165	106	106	144	148	163	169
1409-V	Western	ND	female	144	148	222	230	264	264	140	148	273	277	120	128	103	103	113	117	108	116	104	110	157	157	192	200	163	163	100	104	144	144	157	169
140-V	Western	2010	male	136	152	222	222	264	264	152	156	277	277	120	120	99	103	117	117	110	114	102	112	153	157	200	206	163	163	102	106	142	148	139	163
1410-V	Eastern	ND	male	0	0	0	0	264	264	156	156	0	0	132	132	103	107	113	123	110	116	94	112	149	149	198	200	163	163	100	104	146	146	133	163
1411-V	Eastern	2017	male	144	148	0	0	264	268	156	176	273	281	124	132	103	103	123	123	110	112	104	110	157	157	196	196	163	163	102	106	146	148	133	139
1412-V	Eastern	2020	female	140	144	234	234	264	268	148	152	273	273	120	120	103	103	113	123	110	116	104	110	149	151	192	196	165	165	104	108	144	148	163	163
1413-V	Eastern	2020	female	140	144	234	234	268	268	148	156	273	273	120	124	103	103	123	123	110	116	104	112	151	157	196	200	165	167	102	108	140	142	163	169
1414-V	Western	2016	male	148	148	230	238	268	268	148	156	273	277	120	120	107	107	111	123	114	116	104	110	151	157	192	198	165	167	106	108	148	148	163	163
1415-V	Eastern	2020	male	132	148	226	230	268	268	144	172	273	277	132	136	99	103	123	127	110	116	104	104	153	157	196	198	163	163	98	104	144	148	169	187
1417-V	Eastern	2020	female	136	148	222	230	268	268	152	156	277	281	120	128	99	103	113	123	110	114	110	110	151	153	196	202	165	167	98	104	146	148	163	163
1418-V	Eastern	2020	male	136	148	222	230	264	268	152	156	277	281	120	120	99	99	113	123	108	114	110	110	151	157	196	202	163	165	98	104	148	148	133	163
1419-V	Eastern	2020	male	144	148	226	234	268	268	160	172	277	285	120	120	99	103	117	123	108	110	104	110	157	157	196	198	163	163	106	106	139	148	163	163
141-V	Western	2010	female	136	144	230	238	264	268	148	152	273	277	132	140	99	107	117	123	108	110	104	104	151	157	192	196	167	167	98	108	144	144	133	169
1420-V	Eastern	2020	female	136	144	226	234	264	268	144	156	273	273	120	120	99	107	123	123	114	114	100	110	157	157	192	198	163	167	106	106	148	148	163	175
1421-V	Western	ND	female	144	148	222	230	264	268	152	160	265	277	120	120	103	103	117	123	110	114	108	110	151	155	196	202	163	163	98	102	142	144	163	175
1422-V	Eastern	2018	female	144	144	226	234	264	268	144	148	265	281	124	132	103	103	113	117	110	114	104	110	149	153	196	198	163	167	102	104	142	148	163	169
1423-V	Eastern	2017	male	144	148	222	230	268	268	148	172	277	277	124	132	99	107	123	127	108	110	108	110	149	149	198	198	163	167	98	100	142	144	163	187
1424-V	Eastern	2017	female	140	152	222	222	268	268	160	176	265	277	124	128	99	107	113	123	110	110	102	104	151	151	198	206	163	167	98	98	140	148	163	169
1425-V	Eastern	2017	male	144	144	222	230	260	268	156	156	273	277	124	128	103	107	117	117	108	110	104	104	157	161	196	196	163	163	98	98	142	142	163	187
1426-V	Eastern	2020	female	148	152	222	230	0	0	148	160	265	277	128	132	99	107	123	123	108	110	104	108	149	151	198	198	163	167	98	98	140	144	169	187
1427-V	Eastern	2020	female	140	144	222	230	268	268	160	172	277	277	124	128	99	107	113	127	108	110	102	108	149	151	198	198	167	167	98	98	140	142	169	187
1428-V	Eastern	2020	male	144	152	226	230	264	268	144	164	277	277	124	128	103	103	123	123	108	118	104	112	157	157	194	198	167	167	98	102	144	148	169	181
1429-V	Eastern	2020	female	144	148	226	230	268	268	144	148	273	277	124	128	99	103	113	123	110	116	104	104	149	155	194	196	163	163	102	104	140	144	169	187
142-V	Western	2004-2007	female	148	148	222	230	264	264	156	172	273	281	120	132	103	107	123	123	110	116	102	110	151	151	196	196	163	165	98	106	144	149	163	169
1430-V	Eastern	2020	male	132	148	226	230	268	268	148	172	273	277	132	136	103	103	123	127	108	110	104	104	153	157	194	204	163	163	102	104	144	148	169	169
1431-V	Eastern	2020	male	144	156	226	230	268	268	144	156	277	277	128	132	103	103	123	123	110	110	108	112	157	157	196	196	167	167	98	106	140	144	133	163
1432-V	Eastern	2020	female	144	152	230	238	268	268	156	164	273	277	124	132	103	103	123	123	108	110	104	108	157	161	194	198	163	167	98	106	140	144	133	169
1433-V	Eastern	2020	female	144	148	222	234	268	268	152	156	277	281	120	120	103	103	117	117	110	112	108	110	149	157	196	196	163	163	102	108	144	148	139	187
1434-V	Eastern	2018	male	0	0	222	222	268	272	156	156	277	277	120	124	0	0	121	123	110	112	104	108	151	157	196	196	163	167	104	108	144	144	163	181
1435-V	Eastern	2018	female	148	148	226	234	264	268	148	148	277	277	124	128	103	107	113	113	108	114	108	114	149	151	196	198	163	167	104	106	142	150	133	139
1436-V	Eastern	ND	male	144	148	226	238	268	268	152	176	273	273	120	120	103	103	113	127	108	112	102	104	157	157	196	198	163	163	102	104	142	148	163	163
1437-V	Eastern	2015	female	148	156	222	230	264	268	152	156	265	281	128	132	99	111	117	127	0	0	110	110	0	0	198	204	0	0	104	108	140	142	175	175
1438-V	Eastern	2018	female	144	156	222	226	264	268	160	176	265	281	128	128	103	103	111	117	108	114	100	108	157	157	198	202	163	163	98	106	140	144	163	163
1439-V	Eastern	2017	male	136	148	222	222	264	264	156	156	273	273	140	140	103	107	113	117	108	108	108	112	151	157	196	196	163	165	104	108	142	148	163	163
143-V	Western	2008	female	136	144	234	234	264	268	156	156	265	281	132	136	103	107	117	123	118	118	104	104	151	157	196	196	165	165	104	106	140	149	139	187
1440-V	Eastern	2020	female	136	144	222	226	264	268	152	156	273	285	124	140	103	103	111	113	108	110	110	112	151	157	196	196	165	165	108	108	148	148	163	175
1441-V	Eastern	2020	male	136	156	222	226	264	264	156	156	273	277	124	140	103	103	117	127	108	110	112	112	151	157	196	198	165	165	102	108	144	148	163	187
1442-V	Eastern	2020	male	136	144	222	226	264	264	152	156	273	285	124	140	103	107	113	127	108	114	104	108	151	151	196	196	165	165	104	108	144	148	163	187
1443-V	Eastern	2020	female	136	144	222	226	264	264	156	156	273	285	124	140	103	103	111	117	108	114	108	110	151	151	196	196	163	165	104	108	142	144	163	175
1444-V	Eastern	2020	male	136	144	222	226	264	268	156	156	273	285	124	140	103	111	113	127	108	114	104	112	157	157	196	196	163	165	104	108	142	148	163	187
1445-V	Eastern	2017	female	136	144	226	226	264	264	156	156	273	281	120	124	103	107	123	123	112	112	100	110	149	149	196	198	167	167	98	106	144	148	163	169
1446-V	Eastern	2011	female	144	156	226	230	268	268	148	160	265	277	124	140	99	103	113	123	108	108	100	110	157	157	198	202	167	167	104	104	140	144	133	163
1447-V	Eastern	2018	female	144	144	222	230	272	272	156	160	277	277	120	140	99	103	123	123	108	110	110	110	149	157	198	198	163	167	104	108	140	144	139	163
1448-V	Eastern	2020	male	144	148	226	238	264	268	152	164	277	281	120	124	99	107	117	123	112	112	110	110	151	153	196	196	163	167	106	108	144	144	139	163
1449-V	Eastern	2020	female	144	144	226	234	268	268	160	172	273	285	120	120	99	107	117	123	0	0	100	112	0	0	196	198	0	0	106	108	148	148	163	163
144-V	Western	2004-2007	female	136	136	230	230	264	264	148	156	273	277	120	140	107	111	117	117	110	110	104	104	157	157	192	200	167	167	108	108	144	144	133	133
1450-V	Eastern	2019	female	144	144	230	234	268	268	152	176	265	277	120	132	99	103	125	127	110	114	108	108	153	157	196	200	163	163	102	106	142	144	133	175
1451-V	Eastern	2020	male	144	148	226	234	268	268	152	156	277	281	120	128	99	107	113	127	112	112	100	110	149	151	196	196	163	167	106	108	146	148	139	163
1452-V	Eastern	2020	male	144	148	226	234	264	268	144	172	273	285	120	120	99	103	117	123	114	114	100	110	153	157	192	198	163	163	102	108	148	148	163	175
1453-V	Western	2020	female	152	152	230	230	264	268	160	176	277	277	120	128	103	103	121	123	108	108	104	104	157	161	196	198	165	167	104	106	144	148	139	163
1454-V	Eastern	ND	female	136	152	222	234	272	272	148	156	281	281	120	128	99	99	113	123	0	0	108	110	157	157	196	206	163	167	102	104	146	146	139	163
1455-V	Western	2020	female	136	152	230	230	264	268	156	160	277	277	120	128	103	103	117	121	108	114	104	104	149	157	196	198	163	167	100	106	144	148	163	163
1456-V	Western	2020	female	152	152	230	230	268	268	156	176	277	277	120	128	103	103	117	121	108	114	104	104	149	157	196	198	165	167	98	100	148	148	139	163
1457-V	Western	ND	male	136	144	226	230	264	268	156	176	277	281	0	0	103	111	117	123	114	114	100	108	151	151	196	204	165	167	98	98	146	148	163	169
1458-V	Western	2019	female	144	148	230	230	268	272	148	152	277	277	120	124	99	107	111	113	108	110	104	108	149	151	196	198	165	165	104	106	144	146	163	163
1459-V	Western	2020	male	152	152	230	230	264	268	156	156	277	277	120	128	103	103	117	121	108	114	104	104	157	161	196	198	163	167	104	106	144	148	163	163
145-V	Eastern	2004-2007	female	136	144	222	230	268	268	148	160	265	273	120	132	99	99	117	123	108	114	94	104	151	157	196	196	167	167	98	98	139	144	181	193
1461-V	Eastern	2020	male	144	156	226	230	0	0	0	0	273	277	0	0	103	103	123	123	108	118	104	108	157	161	194	198	163	167	106	108	140	144	169	181
1462-V	Eastern	2020	male	0	0	0	0	264	268	144	156	277	277	124	128	0	0	123	123	110	118	104	108	157	157	196	198	167	167	106	108	144	148	133	163
1463-V	Eastern	2016	female	144	148	226	230	260	268	148	172	277	277	120	128	99	99	117	123	108	110	100	104	151	157	200	208	163	169	98	100	144	144	169	187
1464-V	Eastern	2020	male	136	144	222	238	264	268	152	160	277	281	120	128	99	103	113	113	110	114	102	108	149	157	196	206	163	167	98	106	140	148	163	181
1465-V	Eastern	2020	male	144	152	234	238	268	268	152	152	281	281	96	120	99	103	113	113	108	114	100	102	149	157	202	206	161	161	98	104	144	148	169	181
1466-V	Eastern	2017	male	132	144	230	230	264	268	144	148	273	281	124	136	99	103	113	127	108	116	100	104	147	151	196	204	161	161	102	104	144	144	169	187
1467-V	Eastern	2015	male	144	148	222	234	268	268	144	144	273	277	96	140	99	107	113	127	108	114	104	104	149	151	196	206	163	167	104	106	140	144	139	163
1468-V	Western	2019	female	0	0	0	0	264	268	152	160	265	273	120	124	0	0	117	123	110	110	108	110	151	155	196	196	163	165	98	104	142	144	163	175
1469-V	Eastern	2018	female	144	148	226	230	264	268	148	156	265	281	124	132	99	103	113	117	110	112	104	104	149	157	196	196	163	167	102	104	142	142	163	175
146-V	Western	2008	male	136	144	230	230	268	268	156	172	273	273	120	132	99	103	123	123	110	110	110	110	157	157	202	202	163	165	106	106	144	148	163	175
1470-V	Eastern	2017	female	144	144	226	230	264	268	148	156	277	277	120	136	103	103	113	123	108	114	104	110	0	0	198	198	163	165	98	108	142	146	139	169
1471-V	Eastern	2020	female	136	148	226	230	268	268	152	156	277	277	120	128	99	103	113	123	110	114	100	110	151	153	192	196	165	167	104	110	146	148	133	163
1472-V	Eastern	2020	male	144	148	230	234	268	268	144	172	277	285	120	128	99	103	123	123	110	114	100	112	151	157	192	198	163	167	102	106	139	144	163	175
1473-V	Eastern	ND	male	144	148	230	238	264	268	148	172	277	281	96	120	99	103	123	123	108	112	104	104	157	161	196	198	163	167	102	104	140	148	169	175
1474-V	Eastern	2020	male	144	148	226	234	264	268	160	172	273	285	120	128	99	103	123	123	114	114	104	110	151	157	192	198	161	161	102	106	144	148	175	175
1476-V	Eastern	2020	male	0	0	0	0	264	268	156	176	277	281	120	120	0	0	113	123	114	114	100	110	153	157	200	202	163	167	98	110	148	148	163	163
1477-V	Western	2017	female	144	148	230	230	268	272	152	156	277	277	120	124	103	103	111	123	108	110	104	108	151	157	196	196	163	165	98	106	0	0	163	163
1478-V	Eastern	2016	female	136	148	234	234	0	0	0	0	273	281	0	0	103	107	113	117	106	114	104	108	151	157	196	198	163	167	104	106	146	146	139	163
1479-V	Eastern	ND	female	144	148	234	238	272	272	152	172	0	0	120	124	103	107	123	127	108	110	102	108	157	157	192	198	163	167	0	0	144	146	0	0
147-V	Western	2010	female	148	148	226	230	264	272	152	156	273	277	132	136	103	103	123	123	0	0	102	104	151	151	196	196	163	165	106	108	146	146	151	163
1480-V	Eastern	2020	female	144	144	234	238	260	268	152	152	277	281	124	132	103	103	117	123	108	112	94	100	157	157	196	202	163	167	104	108	144	144	133	163
1481-V	Eastern	2020	male	144	148	226	234	268	268	152	156	273	281	124	128	99	103	113	127	112	112	108	110	151	153	198	198	163	167	98	108	144	148	133	169
1482-V	Western	2020	male	144	148	230	234	264	264	148	152	277	277	128	140	103	103	123	123	108	108	100	104	151	157	192	202	165	165	102	104	144	148	163	187
1483-V	Eastern	ND	male	136	148	226	234	260	264	148	156	277	281	124	124	103	111	123	123	108	108	0	0	149	157	198	202	163	167	104	104	148	148	163	169
1484-V	Eastern	2020	female	144	148	230	230	264	268	148	152	265	277	120	128	99	107	113	113	108	110	104	110	151	151	194	200	167	167	102	106	142	148	163	187
1486-V	Western	2017	male	140	148	230	230	264	268	156	176	273	277	96	128	103	103	123	123	108	112	104	110	149	153	196	198	163	163	102	104	144	146	139	175
1487-V	Western	2019	female	144	152	226	234	268	268	148	156	273	277	128	132	103	103	113	123	110	114	104	114	157	157	196	202	163	167	98	106	144	144	133	181
1488-V	Western	2020	female	136	152	226	226	268	268	144	156	273	273	96	128	103	107	113	123	108	110	94	104	157	161	196	196	167	167	106	108	144	148	133	163
1489-V	Western	2020	female	0	0	0	0	264	268	140	152	265	277	120	124	99	103	113	123	108	108	0	0	157	157	198	202	165	167	98	108	148	150	169	187
148-V	Western	2008	female	136	144	230	238	268	268	152	152	277	277	120	128	99	103	123	127	114	116	108	110	149	157	198	200	163	167	98	106	148	149	175	181
1490-V	Western	2018	female	0	0	0	0	264	268	156	156	273	277	124	128	0	0	113	127	108	114	102	104	149	153	196	198	163	165	98	106	146	148	163	181
1491-V	Eastern	2019	male	144	144	222	234	264	272	144	152	277	281	120	124	103	103	113	127	110	112	94	102	157	157	192	198	163	163	104	108	144	146	163	163
1492-V	Western	2018	male	144	148	230	230	264	268	152	176	273	277	136	136	103	103	123	127	108	110	94	110	151	151	196	196	163	165	108	108	0	0	163	175
1493-V	Western	2017	female	144	148	226	226	264	268	152	156	277	277	120	124	103	103	111	113	110	114	104	104	151	157	196	198	163	165	104	106	144	146	163	163
1494-V	Eastern	2017	male	144	148	222	234	260	268	152	156	265	277	124	132	103	103	113	127	112	112	104	104	153	157	196	202	163	167	104	108	144	144	163	163
1495-V	Eastern	2020	male	148	156	230	234	268	268	144	148	273	277	120	120	99	103	113	117	106	114	104	110	151	157	198	198	163	167	102	104	148	148	157	187
1496-V	Eastern	2018	female	140	144	222	230	268	268	148	152	277	277	120	140	91	99	123	123	114	114	100	110	151	151	192	206	163	163	106	108	140	140	139	139
1497-V	Eastern	ND	male	144	144	222	226	268	268	144	152	277	277	128	128	99	103	113	117	112	114	0	0	153	157	196	196	163	163	98	106	140	140	163	181
1498-V	Eastern	2020	male	136	152	222	234	264	268	148	152	265	277	128	132	103	103	113	123	108	110	104	108	149	157	196	200	163	165	98	100	140	146	133	163
1499-V	Eastern	2020	female	148	148	222	234	0	0	0	0	277	277	0	0	103	107	123	123	108	110	102	110	149	157	196	200	163	163	100	106	140	144	133	163
149-V	Western	ND	male	144	148	222	230	264	268	152	160	277	277	120	132	99	103	113	123	110	114	102	110	157	157	200	202	163	167	106	108	144	148	163	169
14-V	Eastern	2012	female	144	156	222	230	268	268	144	156	277	277	120	136	103	107	113	123	108	108	100	108	151	157	196	198	163	163	104	104	142	144	163	181
1501-V	Eastern	2020	female	148	148	222	234	268	268	152	156	277	277	128	132	103	107	113	123	110	114	104	110	157	161	200	202	163	163	100	106	140	144	133	181
1502-V	Eastern	2020	female	136	148	222	234	268	268	152	156	277	277	128	132	103	103	113	123	108	110	104	110	149	157	200	202	163	163	98	106	140	146	133	181
1504-V	Eastern	2020	female	144	156	230	234	264	268	148	160	265	277	120	128	103	103	111	117	108	114	104	104	151	157	196	198	163	167	102	110	146	148	157	187
1505-V	Eastern	2020	female	144	148	222	230	264	268	156	156	277	281	120	132	99	107	113	117	112	116	104	108	149	151	198	200	163	167	100	104	144	146	163	169
1507-V	Eastern	ND	female	140	152	0	0	264	268	152	152	265	273	120	128	103	103	113	123	108	110	102	110	149	157	196	202	165	167	106	108	140	148	163	187
1508-V	Eastern	ND	male	144	156	226	238	268	268	152	160	277	277	120	120	99	103	123	123	108	110	0	0	151	157	196	198	163	167	98	104	146	148	133	133
1509-V	Eastern	ND	male	148	156	238	238	0	0	0	0	277	277	0	0	99	103	113	123	110	110	100	112	149	157	198	198	163	163	104	106	146	148	133	169
150-V	Western	2010	male	144	148	234	234	264	272	156	172	0	0	120	120	99	103	111	123	110	110	104	110	151	157	198	202	161	163	106	106	144	148	169	181
1510-V	Eastern	2020	female	136	140	226	230	264	268	140	152	265	277	120	124	99	103	123	123	108	108	0	0	157	157	198	202	165	167	98	108	148	150	169	187
1511-V	Eastern	2020	female	136	152	230	238	268	268	140	152	273	277	124	128	99	103	113	123	110	110	94	102	149	151	196	198	163	165	98	108	140	150	139	163
1512-V	Eastern	2020	female	148	156	230	238	268	268	144	152	265	277	120	140	99	103	123	123	108	110	100	102	157	157	198	198	163	167	98	104	144	148	133	163
1513-V	Western	2020	male	144	148	230	234	268	268	148	152	273	277	120	120	99	103	117	123	108	114	104	104	151	157	198	202	163	165	102	104	148	148	163	181
1514-V	Western	2020	female	148	148	226	234	264	272	152	176	265	273	132	132	99	103	123	123	110	114	0	0	151	157	200	204	165	165	106	108	144	144	163	175
1515-V	Western	2017	female	144	144	226	234	268	272	160	172	277	281	120	120	103	103	117	123	112	114	0	0	149	157	192	196	163	167	106	108	146	148	163	175
1517-V	Western	ND	female	136	144	230	234	260	268	148	156	273	277	132	132	103	107	123	127	108	110	0	0	153	157	196	200	163	163	108	108	148	148	169	169
1518-V	Eastern	2017	female	148	156	222	230	264	268	156	164	277	281	124	128	99	103	113	117	108	114	0	0	151	157	198	204	163	167	98	102	140	142	139	175
1519-V	Eastern	2017	female	144	152	230	230	264	268	148	164	277	277	128	128	99	111	113	113	110	112	104	110	157	157	196	196	163	165	98	104	140	144	169	181
151-V	Western	2011	female	144	144	230	230	260	268	148	176	265	273	96	120	95	107	117	123	110	114	104	110	155	157	192	202	163	163	102	102	148	148	163	187
1520-V	Eastern	2020	male	144	148	230	234	268	268	152	164	273	273	120	124	99	103	113	127	108	112	0	0	157	157	196	198	163	163	104	104	144	148	175	181
1521-V	Eastern	2018	female	136	136	226	230	260	268	156	172	277	277	120	132	103	103	113	113	108	110	104	110	149	157	192	198	163	165	104	106	146	148	163	169
1522-V	Eastern	2020	male	136	144	222	226	264	268	148	176	277	281	120	132	103	107	113	117	112	114	0	0	151	153	196	204	163	165	98	104	146	148	163	175
1523-V	Eastern	ND	female	144	148	222	238	260	268	140	164	273	273	124	128	99	103	113	117	112	112	0	0	0	0	196	196	163	167	102	104	148	148	133	139
1524-V	Eastern	ND	male	144	148	226	234	264	268	144	156	273	281	96	124	103	103	123	123	110	112	104	104	0	0	196	196	163	167	102	106	142	148	139	187
1525-V	Western	2016	female	148	148	230	234	268	268	148	152	265	277	124	128	99	103	123	127	108	114	104	104	151	157	196	196	163	165	102	106	142	148	169	181
1526-V	Western	2018	female	148	148	230	230	260	264	148	156	265	273	132	140	103	107	113	117	114	116	100	104	157	157	192	196	163	167	100	108	144	148	169	181
1527-V	Western	2017	female	144	148	230	230	264	268	152	152	273	277	120	132	103	107	113	113	112	118	0	0	151	151	196	204	165	167	98	108	142	144	133	139
1528-V	Western	2019	male	148	148	230	234	268	268	148	156	273	277	120	120	103	103	117	123	108	114	0	0	151	155	196	202	163	163	104	106	148	148	163	175
1529-V	Western	2020	male	144	148	226	230	264	264	152	156	273	277	132	140	99	99	113	127	108	110	0	0	149	157	198	202	163	167	104	106	144	148	163	169
152-V	Western	2004-2007	male	136	148	222	230	268	268	152	156	273	277	0	0	99	103	113	123	108	108	104	104	153	155	196	196	163	167	106	106	146	148	163	163
1530-V	Western	ND	male	140	148	230	234	264	264	152	156	265	277	96	128	103	103	113	113	110	112	0	0	153	153	200	206	163	163	98	100	144	148	133	163
1531-V	Western	2020	male	148	156	222	226	260	268	140	152	273	273	124	128	103	103	113	117	108	110	104	108	157	157	196	196	165	167	102	104	144	148	139	163
1532-V	Western	2020	male	136	144	230	230	264	268	152	156	277	277	120	132	103	103	113	127	108	110	0	0	149	157	192	198	163	167	104	106	146	148	163	169
1533-V	Western	2014	female	136	144	222	226	264	268	156	160	277	281	120	128	103	103	123	123	114	114	104	110	151	151	196	198	163	163	98	98	140	144	157	163
1534-V	Western	2018	male	136	148	230	230	260	260	140	156	273	273	132	136	103	107	113	117	112	116	0	0	149	157	192	196	163	167	100	110	144	148	169	181
1535-V	Western	ND	male	148	148	230	230	260	268	148	148	265	273	120	132	103	103	117	117	112	116	0	0	149	157	192	196	167	167	108	110	139	148	139	181
1536-V	Western	2020	male	148	148	230	230	260	264	140	156	265	273	136	140	107	107	117	117	114	116	0	0	0	0	192	196	167	167	104	108	144	144	169	169
1537-V	Western	2020	female	148	148	230	230	260	260	148	148	273	273	132	136	103	107	111	117	114	114	104	104	157	157	196	196	167	167	100	104	144	148	169	169
1539-V	Western	2020	female	136	148	222	230	268	268	140	148	265	273	120	128	103	107	111	113	108	110	102	110	151	157	196	200	163	163	98	100	144	146	163	181
153-V	Western	2004-2007	female	136	144	238	238	268	268	152	176	265	277	120	128	103	103	123	127	108	116	108	110	157	157	198	200	165	167	108	108	144	149	163	181
1540-V	Western	2020	male	148	148	222	230	260	268	140	148	265	273	128	132	103	107	117	123	110	116	110	110	151	157	198	200	163	167	98	100	146	148	133	163
1541-V	Western	2018	female	136	148	230	230	264	268	140	148	265	273	120	140	103	103	117	117	114	116	0	0	149	157	192	206	163	167	100	110	139	144	139	181
1542-V	Western	2018	female	148	148	230	230	264	268	152	156	277	277	120	124	99	103	117	127	108	114	110	110	149	157	192	202	163	163	104	106	142	144	163	181
1543-V	Western	2018	female	140	148	230	230	264	264	148	156	277	277	120	132	103	111	117	123	110	114	102	110	151	157	202	206	163	163	104	106	144	144	163	181
1547-V	Western	ND	male	144	144	226	230	268	268	140	148	273	273	120	120	103	103	123	127	108	114	104	104	149	157	192	198	163	165	100	106	144	146	133	139
1548-V	Western	2020	male	148	148	230	230	268	268	140	152	273	273	136	140	103	103	111	117	108	114	104	104	0	0	192	202	163	167	104	106	139	144	133	169
1549-V	Eastern	2020	male	136	144	230	234	268	268	148	156	277	277	96	124	103	107	113	123	110	112	0	0	149	149	192	202	167	167	102	106	146	146	163	181
154-V	Western	2008	male	136	144	222	230	264	268	152	176	273	273	120	132	95	103	113	123	110	114	100	110	151	157	196	202	163	167	102	104	148	148	163	187
1550-V	Eastern	2020	female	136	148	222	226	264	268	152	156	277	281	120	120	99	99	113	123	110	112	0	0	153	157	200	202	165	167	104	104	148	148	133	163
1551-V	Eastern	2020	male	148	148	230	238	268	268	148	152	273	277	124	132	99	103	113	123	112	114	0	0	0	0	198	198	163	167	106	106	140	144	133	187
1552-V	Eastern	2020	female	148	148	230	238	268	268	148	156	277	277	96	128	99	103	123	123	112	112	0	0	151	157	198	198	163	167	98	106	144	148	133	133
1553-V	Eastern	2013	male	148	148	222	230	260	268	148	156	265	273	128	132	103	107	123	123	108	114	108	108	151	157	200	204	167	167	98	104	148	148	163	163
1554-V	Eastern	2020	female	136	152	222	234	268	268	148	152	265	277	128	132	103	103	113	123	108	110	108	110	149	157	196	200	163	165	98	100	140	146	133	163
1555-V	Eastern	2020	female	136	148	222	230	268	268	148	152	277	277	124	128	103	107	113	123	110	114	104	108	149	157	196	198	163	163	100	106	140	144	133	181
1556-V	Eastern	2020	female	144	148	222	230	264	268	152	160	273	273	120	124	99	111	113	113	0	0	94	104	0	0	196	196	0	0	104	104	144	148	163	175
1557-V	Eastern	2017	male	144	148	226	230	268	268	144	148	273	277	128	136	99	103	113	123	108	110	104	108	153	157	194	204	163	163	98	102	140	144	169	169
1558-V	Eastern	2015	male	136	144	222	222	268	272	144	176	277	281	132	136	99	103	113	123	112	114	0	0	151	151	198	204	163	163	100	104	140	144	163	175
1559-V	Eastern	2020	female	144	148	226	230	268	268	148	172	277	281	124	132	103	103	123	127	108	110	104	108	149	155	198	204	163	163	98	102	144	148	169	169
155-V	Western	2004-2007	female	144	148	222	226	264	272	148	156	273	273	128	132	103	107	123	123	114	116	100	102	151	157	0	0	163	165	98	106	146	149	163	169
1560-V	Eastern	2020	male	144	148	222	226	268	268	144	156	265	277	124	128	103	107	113	121	110	112	104	108	151	157	196	198	163	167	106	106	140	150	139	181
1561-V	Eastern	2020	male	144	152	222	226	268	268	144	156	265	277	124	128	99	107	113	113	110	112	102	104	151	157	196	198	163	163	98	106	140	150	163	169
1562-V	Eastern	2020	male	136	152	222	234	268	268	148	156	277	277	128	132	103	107	113	123	110	114	104	110	149	157	198	202	163	165	98	106	140	146	133	181
1563-V	Eastern	2017	female	148	152	222	222	264	268	156	176	265	273	124	128	99	107	113	121	110	114	104	110	149	151	198	206	163	167	98	106	140	150	139	169
1564-V	Eastern	ND	male	152	156	222	226	268	268	152	160	273	273	128	128	107	111	113	117	108	110	100	114	151	157	196	196	163	165	98	104	144	148	139	175
1565-V	Western	2016	male	144	144	230	230	268	272	152	152	273	277	120	124	103	103	113	117	110	114	100	104	151	157	198	198	165	165	104	106	148	148	133	163
1566-V	Eastern	2020	male	140	144	234	238	264	268	144	152	273	281	120	120	103	103	113	123	0	0	100	104	0	0	198	202	0	0	106	106	148	148	139	163
1567-V	Western	2020	male	144	148	226	230	264	268	172	176	273	277	128	136	103	103	123	127	110	110	104	104	149	157	196	196	165	165	106	108	146	148	163	181
1568-V	Eastern	2020	male	144	152	230	234	264	264	152	152	273	277	120	132	99	99	123	123	110	110	104	108	151	151	202	202	167	167	98	102	148	148	133	175
1569-V	Eastern	2016	male	148	148	226	230	268	268	148	164	273	273	124	140	99	103	113	127	108	112	100	104	151	153	196	202	163	167	102	102	142	148	163	175
156-V	Western	2011	male	136	144	230	230	264	264	148	176	277	277	128	140	99	103	117	123	110	110	104	110	153	157	196	202	163	167	102	108	144	144	133	163
1570-V	Eastern	2020	female	144	152	222	230	264	268	148	172	277	277	124	124	99	103	117	123	108	112	100	110	151	157	196	198	163	167	98	104	140	142	163	169
1571-V	Eastern	2020	female	136	144	226	238	268	268	144	152	265	273	120	124	103	107	113	123	114	116	104	110	149	151	196	200	167	167	102	108	140	142	163	163
1572-V	Eastern	ND	male	144	144	226	234	264	264	144	148	273	277	120	136	103	107	117	123	108	110	104	104	153	157	196	198	163	163	98	108	146	148	163	163
1573-V	Eastern	2017	male	136	144	222	238	260	268	152	176	265	273	124	128	103	103	113	117	108	108	104	112	151	157	196	198	163	163	102	102	144	148	163	163
1574-V	Western	2018	male	144	148	226	230	268	272	152	152	277	277	120	124	103	107	113	117	110	114	104	110	151	157	196	198	165	165	98	106	144	146	133	163
1575-V	Eastern	2018	female	132	148	230	230	268	268	144	148	273	277	124	132	103	103	113	123	110	116	110	110	149	155	194	196	163	163	98	104	140	144	157	169
1576-V	Western	2020	male	144	148	230	234	264	268	152	152	277	277	120	128	103	103	123	123	108	108	104	104	151	157	198	202	163	167	104	106	146	148	163	187
1577-V	Western	2020	male	144	148	230	234	264	268	148	156	277	277	120	132	99	103	123	123	108	110	104	110	149	151	192	202	165	167	104	104	146	148	163	187
1578-V	Western	2020	female	136	148	230	230	260	264	140	156	265	273	136	140	103	103	117	117	114	114	100	104	157	157	196	206	167	167	100	104	144	144	139	169
1579-V	Western	2020	female	136	148	230	230	260	268	140	148	273	273	120	132	103	103	111	113	112	114	104	104	157	157	192	196	163	167	108	110	139	148	169	181
157-V	Western	2009	male	136	148	230	234	268	268	148	160	277	277	120	128	103	103	113	123	110	110	102	104	155	157	198	200	163	163	102	106	146	148	163	163
1580-V	Western	2016	female	136	144	234	234	264	268	144	160	273	285	120	120	103	107	123	123	0	0	104	104	0	0	198	198	0	0	106	108	139	148	163	175
1581-V	Western	2020	male	136	152	234	234	264	268	148	156	273	277	124	128	103	103	111	123	108	112	100	104	157	157	196	198	165	165	98	98	146	148	139	139
1582-V	Eastern	2020	male	144	152	222	222	268	268	152	156	265	277	128	128	103	107	117	121	114	114	100	108	149	153	196	206	163	163	106	106	140	140	139	163
1583-V	Eastern	2020	male	0	0	0	0	268	272	152	156	265	277	0	0	103	107	117	117	114	114	104	110	149	153	196	206	163	163	106	106	140	140	139	163
1584-V	Eastern	2020	female	136	148	222	222	268	268	148	156	273	273	96	124	99	99	113	123	110	114	108	110	149	151	196	196	163	167	98	100	140	142	163	163
1585-V	Eastern	ND	female	144	148	226	238	264	268	148	152	273	277	128	132	103	103	113	127	110	110	108	112	151	161	192	196	163	163	102	104	140	144	0	0
1586-V	Eastern	2020	male	144	148	222	226	264	268	144	152	277	277	124	136	99	107	117	123	110	114	104	110	149	151	196	204	163	165	104	108	146	148	139	163
1587-V	Western	2018	male	144	144	230	230	264	268	152	152	277	277	120	132	103	103	123	127	108	110	104	112	151	153	200	200	163	163	104	108	144	146	163	175
1588-V	Eastern	2018	male	148	156	222	230	268	268	156	156	273	281	128	136	103	111	113	117	108	114	104	108	151	157	198	198	163	165	98	102	144	148	163	187
1589-V	Western	ND	female	136	144	226	230	268	268	156	156	265	277	128	132	99	111	113	123	110	112	104	104	149	157	198	204	163	167	108	110	142	148	163	175
158-V	Western	2009	male	144	148	230	238	268	268	148	156	265	281	128	132	103	103	113	127	108	112	100	108	151	157	198	202	165	165	98	106	144	144	163	169
1590-V	Western	ND	male	148	148	226	234	260	260	172	176	273	277	132	132	99	99	127	127	110	110	0	0	153	157	202	202	163	163	104	106	148	148	169	169
1591-V	Western	ND	male	144	152	230	234	268	268	148	152	277	277	120	120	103	103	123	123	108	114	104	108	155	157	196	198	163	163	106	106	148	148	163	181
1592-V	Eastern	2015	male	136	156	226	230	268	268	148	148	273	273	124	140	99	107	121	127	112	112	104	108	153	157	196	202	165	167	102	104	142	148	181	187
1593-V	Eastern	2020	male	148	152	230	230	268	268	148	148	277	277	120	128	107	111	113	127	110	112	108	108	151	157	196	196	163	163	102	106	144	148	175	187
1594-V	Eastern	ND	female	144	148	226	238	268	268	148	156	277	281	124	128	99	103	113	127	112	112	100	104	149	151	196	196	163	167	98	108	146	148	163	169
1595-V	Eastern	ND	female	0	0	0	0	268	268	148	164	273	277	132	140	0	0	113	127	112	112	104	108	157	157	196	196	163	167	98	102	148	148	175	187
1596-V	Eastern	ND	female	148	152	222	238	264	268	152	156	273	281	128	132	103	103	117	123	108	108	104	104	157	157	196	196	165	167	102	106	142	144	175	187
1597-V	Eastern	2018	female	136	144	230	234	264	268	152	176	277	277	124	128	99	103	127	127	108	110	100	110	151	153	196	196	163	163	102	106	144	148	133	181
1598-V	Western	ND	male	140	144	234	238	264	268	148	156	265	273	120	124	103	107	123	123	108	114	100	104	149	149	192	196	165	167	102	108	144	148	163	169
1599-V	Western	2018	male	144	148	230	230	264	268	152	172	277	277	132	136	103	103	123	127	108	110	104	104	149	151	196	200	163	165	106	108	144	146	133	163
159-V	Eastern	2004-2007	male	144	152	222	226	264	268	156	160	273	277	128	128	107	107	113	117	114	118	102	104	153	157	196	196	165	167	98	104	140	142	163	175
15-V	Eastern	2010	female	144	144	230	238	264	268	152	152	277	277	128	140	99	107	123	123	108	108	102	112	151	157	198	202	163	167	104	108	144	148	139	181
1600-V	Western	2020	female	148	148	230	230	260	264	140	172	265	277	120	132	103	103	117	127	110	116	104	104	149	149	192	202	163	163	100	106	144	148	133	169
1601-V	Western	ND	female	148	148	226	230	264	264	148	164	265	273	120	136	103	107	111	123	0	0	110	112	151	157	196	198	163	167	98	106	144	148	163	163
1602-V	Western	ND	male	136	148	230	230	264	264	148	152	277	277	120	124	99	103	127	127	108	114	100	104	153	157	200	202	163	163	106	106	144	148	175	181
1604-V	Eastern	2020	male	148	152	0	0	264	268	152	172	277	277	128	136	103	107	113	121	108	112	110	112	149	149	196	198	163	165	102	104	142	142	169	175
1605-V	Eastern	2016	male	136	148	226	238	268	268	156	176	277	281	128	128	103	103	115	117	112	112	102	104	151	157	196	198	163	163	100	106	142	144	163	163
1606-V	Eastern	2020	female	148	156	230	230	264	264	152	156	277	281	128	136	99	103	113	127	108	110	100	108	151	151	196	198	163	165	106	108	146	146	163	163
1607-V	Eastern	2020	female	144	148	0	0	264	276	152	164	277	277	128	128	99	99	123	127	108	112	94	110	151	153	196	202	163	163	0	0	146	148	163	169
1608-V	Eastern	2020	male	148	152	230	230	264	268	152	164	277	277	128	128	103	107	113	123	112	112	102	112	149	151	198	204	163	165	98	104	148	150	139	169
1609-V	Eastern	2017	female	136	148	230	230	264	264	144	148	273	277	96	128	99	103	121	123	112	112	100	108	151	157	198	202	163	163	102	102	0	0	139	169
160-V	Eastern	2011	female	144	148	230	230	268	272	148	148	265	277	96	120	103	107	123	123	108	110	104	104	151	151	192	204	163	165	98	106	142	146	163	187
1610-V	Eastern	ND	female	136	144	222	230	268	268	156	172	273	277	124	128	103	107	113	119	112	112	104	110	157	157	198	198	165	165	104	104	140	142	169	181
1611-V	Eastern	ND	male	144	152	226	230	268	268	144	164	273	273	132	136	103	107	123	127	108	110	104	104	151	151	196	202	163	165	102	106	146	148	139	187
1613-V	Eastern	2020	female	136	140	230	238	268	268	140	152	273	277	120	128	99	103	113	123	108	112	102	104	149	157	196	198	163	165	104	108	139	140	169	187
1614-V	Eastern	ND	male	136	136	234	238	264	268	152	152	0	0	120	128	99	107	123	123	110	114	108	110	149	157	196	198	165	167	0	0	140	148	0	0
1615-V	Eastern	ND	female	144	144	222	230	264	268	156	176	273	277	128	136	95	103	113	123	108	110	104	108	151	157	196	196	165	165	106	108	146	148	157	175
1616-V	Eastern	ND	male	148	152	222	230	268	268	144	152	265	273	124	140	103	107	113	125	110	110	100	104	151	151	192	198	163	163	106	106	140	140	163	163
1617-V	Eastern	2020	male	136	140	226	238	268	268	152	156	265	277	120	128	99	103	123	123	108	112	108	112	149	151	196	198	165	167	104	108	140	150	139	187
1618-V	Eastern	2020	female	148	148	222	226	268	268	148	172	277	277	120	120	99	103	123	123	108	110	0	0	151	151	196	198	163	163	100	106	140	146	169	181
1619-V	Western	2020	male	148	148	230	230	268	268	140	152	273	273	136	136	103	103	111	117	108	114	104	108	149	149	192	202	163	167	104	106	139	144	133	169
162-V	Western	2010	female	136	144	234	234	264	272	148	156	273	277	120	128	99	111	0	0	110	114	110	110	149	157	192	198	163	165	106	106	144	148	169	169
163-V	Eastern	2010	female	144	152	222	222	268	268	148	156	265	273	124	128	107	107	113	127	108	114	110	110	157	157	196	204	163	163	98	102	144	144	163	163
164-V	Eastern	2004-2007	male	144	148	222	230	268	268	148	148	273	277	128	128	103	103	113	115	108	110	104	108	151	157	196	198	163	163	104	104	140	142	163	181
165-V	Western	2009	female	136	148	230	234	268	272	156	156	277	277	128	128	99	103	113	123	108	110	104	104	149	149	196	198	163	163	104	106	144	148	169	181
166-V	Eastern	2010	female	140	144	222	230	264	264	144	152	265	273	96	128	99	103	113	123	108	108	104	112	153	157	198	202	163	167	104	106	142	149	169	169
167-V	Western	2011	male	136	144	222	230	264	272	156	172	265	273	128	140	107	111	123	123	110	114	104	110	149	151	196	196	165	167	106	108	144	146	163	187
168-V	Western	2009	male	148	148	230	230	264	272	156	156	277	277	124	128	103	103	127	127	108	108	102	104	149	149	198	198	163	163	104	108	142	148	169	181
169-V	Eastern	2010	male	132	144	230	234	268	268	144	152	265	273	96	124	103	103	113	123	112	114	110	114	151	153	198	200	167	167	102	104	144	148	139	169
16-V	Eastern	2012	female	148	156	226	230	264	268	148	152	277	277	120	128	99	107	123	123	108	118	100	108	157	157	198	198	163	163	102	104	142	149	163	181
170-V	Western	2009	female	144	148	222	234	268	268	148	152	265	277	120	120	99	103	117	117	108	110	104	108	153	157	196	202	163	165	102	106	146	148	163	163
171-V	Eastern	ND	female	144	148	222	226	268	268	144	152	265	277	96	136	99	103	113	123	114	114	104	108	151	157	198	206	167	167	98	104	144	146	133	163
172-V	Eastern	ND	female	144	152	226	230	264	268	152	156	265	277	128	128	103	111	123	127	108	114	100	104	157	157	196	198	163	163	98	104	140	144	163	169
173-V	Eastern	ND	female	144	156	222	226	268	268	152	176	277	277	124	128	99	103	113	117	108	112	110	110	153	157	196	198	167	167	102	102	144	144	163	169
174-V	Eastern	ND	male	144	156	222	230	264	268	148	148	265	277	128	128	103	111	115	117	108	114	110	110	151	157	196	196	165	167	100	104	140	140	169	181
175-V	Western	2011	female	144	148	226	226	268	268	160	176	277	285	124	128	99	103	113	123	110	114	110	110	153	157	196	204	163	165	104	108	142	144	175	181
176-V	Eastern	2010	female	136	136	230	234	264	264	144	152	265	273	128	128	103	107	113	123	110	112	100	110	149	151	198	200	163	163	102	104	140	146	169	187
178-V	Eastern	2008	female	144	148	222	238	264	268	144	148	273	277	120	124	103	103	113	123	110	114	102	112	151	157	192	198	165	165	104	108	142	142	163	187
179-V	Eastern	2010	female	144	148	222	238	264	268	148	148	277	277	124	128	103	103	123	123	108	110	102	108	151	157	0	0	165	167	102	108	140	148	139	163
17-V	Eastern	2008	female	144	148	238	238	264	268	148	152	277	277	128	128	103	103	123	123	108	114	102	112	151	161	196	198	165	167	102	108	0	0	163	187
180-V	Eastern	2011	male	144	148	222	238	264	268	148	152	273	273	120	120	103	107	113	121	108	112	108	110	157	157	196	204	165	167	102	106	142	148	139	163
181-V	Eastern	2004-2007	male	140	144	226	226	264	268	152	152	273	277	120	124	103	103	113	127	110	110	100	104	153	157	198	200	165	167	104	106	144	148	139	157
182-V	Western	2009	female	136	144	230	230	264	264	152	172	265	277	128	140	99	111	111	123	108	110	104	110	149	157	196	196	163	167	106	106	144	148	133	187
183-V	Western	2011	female	136	144	230	230	264	268	152	172	265	277	124	128	103	111	113	117	108	108	104	110	157	157	196	196	163	167	98	106	144	148	157	169
184-V	Western	2009	male	148	148	222	222	268	268	148	160	265	285	124	128	103	103	0	0	110	114	104	110	151	151	196	204	163	167	98	102	144	148	163	181
185-V	Western	2011	male	136	144	230	230	264	268	152	172	277	277	124	128	99	111	111	123	110	110	104	104	157	157	196	196	163	167	106	106	144	148	157	169
186-V	Western	2008	female	136	148	226	230	264	268	148	152	273	285	120	120	99	99	113	127	108	114	104	104	149	151	198	200	163	165	104	106	144	148	139	163
188-V	Western	2011	female	136	148	230	230	264	264	160	172	265	277	128	132	103	103	113	123	108	110	104	104	157	157	196	196	163	163	98	108	137	148	163	187
189-V	Eastern	2011	female	148	152	226	226	268	268	148	152	273	281	128	132	103	103	113	121	108	114	108	108	157	157	196	200	165	165	102	104	140	142	139	187
18-V	Eastern	2010	female	152	156	222	226	268	268	148	156	273	277	128	128	111	111	117	127	108	108	104	110	151	157	196	196	163	165	104	104	140	144	163	181
190-V	Eastern	2010	female	144	148	222	238	264	268	152	172	273	281	132	136	107	107	113	123	112	114	104	110	151	157	198	200	165	165	104	108	142	142	187	187
191-V	Western	2011	female	136	148	222	230	264	264	156	156	277	277	128	140	103	103	113	123	110	114	104	104	157	157	192	202	163	167	106	108	144	144	157	163
192-V	Western	2008	female	136	144	226	230	264	268	176	176	273	277	128	132	99	103	123	123	110	110	110	110	157	157	196	200	165	165	108	108	144	148	175	175
193-V	Western	2011	female	148	148	230	238	264	268	148	152	277	277	120	132	103	103	123	123	110	114	104	110	157	157	198	200	163	165	98	104	144	144	163	169
194-V	Western	2011	male	136	148	230	230	264	264	148	176	277	277	120	128	103	103	113	123	108	108	100	104	157	157	192	202	163	167	106	108	144	144	139	163
195-V	Western	2011	male	144	148	222	230	268	268	148	152	265	277	128	132	103	103	111	123	114	114	110	110	157	157	192	198	161	167	98	104	144	148	163	169
196-V	Western	2012	male	148	148	230	230	264	272	152	172	265	277	128	128	99	103	113	113	110	114	100	104	157	157	192	192	165	167	98	108	146	148	157	163
197-V	Western	2004-2007	male	148	148	230	234	264	268	176	176	273	277	124	132	99	99	113	117	114	114	100	110	151	157	194	194	163	167	106	106	142	149	175	187
198-V	Western	2008	female	136	136	230	230	0	0	156	172	273	277	132	132	99	103	123	123	108	110	110	110	157	157	202	202	163	163	106	108	144	144	133	163
199-V	Western	2004-2007	female	148	148	230	234	264	268	160	176	273	277	124	132	99	99	111	113	108	114	100	110	151	151	194	194	163	167	106	106	142	149	169	175
19-V	Eastern	2011	male	136	144	222	234	268	268	152	152	273	277	120	128	103	103	113	123	108	108	100	108	151	151	196	204	165	165	104	108	139	140	133	187
1-V	Eastern	2010	male	148	152	222	230	268	268	148	156	273	277	128	128	99	107	113	127	108	110	110	110	151	157	196	198	163	167	104	104	144	144	139	163
200-V	Western	2004-2007	female	136	148	230	234	272	272	148	156	277	277	124	128	103	103	117	127	108	110	102	110	149	157	192	196	163	163	106	108	148	148	181	181
201-V	Western	2004-2007	male	144	148	230	234	264	268	152	176	277	277	120	120	99	99	113	123	108	108	100	104	151	157	202	202	163	167	106	108	144	148	163	163
202-V	Western	2009	male	144	148	222	230	264	264	152	156	273	281	120	132	103	107	111	111	110	116	102	110	157	157	196	196	163	167	98	108	144	149	163	169
203-V	Western	2009	male	144	148	226	230	268	268	160	176	273	273	132	132	99	99	111	117	114	114	104	110	151	151	194	196	163	167	98	106	142	144	133	175
204-V	Western	ND	male	144	148	230	230	264	268	160	176	273	277	124	132	99	103	111	113	114	114	100	104	151	151	194	196	167	167	104	106	144	149	133	169
205-V	Western	2009	male	144	148	226	234	0	0	160	176	273	277	124	132	99	99	111	113	108	114	100	104	151	151	194	196	163	167	104	106	144	149	133	187
206-V	Western	2004-2007	male	148	148	222	230	264	272	152	156	273	281	120	128	103	107	123	123	110	114	102	104	151	157	196	196	163	163	98	106	144	146	163	169
207-V	Western	2008	female	144	144	226	234	260	260	152	156	277	277	132	132	103	103	113	113	110	114	104	110	149	153	196	200	163	167	102	106	148	148	163	181
208-V	Western	2010	female	136	152	222	234	264	264	144	152	277	277	120	132	99	103	113	117	110	114	102	112	153	157	198	200	163	163	102	106	142	148	139	163
209-V	Western	2004-2007	male	148	148	234	234	260	268	148	152	277	277	124	132	99	103	123	123	108	110	102	104	149	157	196	196	163	163	106	108	146	148	175	181
20-V	Western	ND	female	144	148	230	230	264	264	148	176	277	277	132	140	103	103	117	123	110	110	104	104	153	157	192	196	163	163	106	108	144	144	133	163
210-V	Western	2009	female	136	144	230	230	268	268	172	176	273	273	132	132	99	103	123	123	110	110	110	110	151	151	192	196	163	165	106	108	144	144	163	175
211-V	Eastern	2010	female	140	144	230	230	264	268	148	148	277	285	128	128	103	107	113	127	112	114	104	108	151	157	196	204	163	167	104	104	0	0	163	187
212-V	Eastern	2013	female	144	144	226	230	268	268	148	156	277	281	128	128	107	107	113	113	108	114	104	104	151	157	196	198	163	163	106	106	0	0	175	187
214-V	Eastern	2013	male	144	148	230	238	264	268	144	156	277	277	120	128	99	107	115	127	108	114	102	110	149	151	196	196	167	167	102	104	0	0	163	187
215-V	Eastern	2009	female	136	136	226	234	264	268	152	152	273	273	120	132	91	99	113	123	108	110	100	100	151	157	194	196	165	167	104	106	144	148	157	163
216-V	Eastern	2008	female	148	152	222	230	268	268	148	172	265	277	120	124	103	103	113	123	112	114	100	108	157	157	196	200	167	167	98	102	142	144	163	169
217-V	Eastern	2010	female	136	148	0	0	264	264	152	152	273	273	120	132	99	103	113	123	108	110	100	102	149	157	198	198	163	165	0	0	148	148	169	187
218-V	Eastern	2004-2007	female	144	148	222	238	268	268	160	172	277	277	124	140	99	99	113	123	110	112	108	108	153	153	196	196	163	165	100	104	142	142	133	175
219-V	Eastern	2009	male	140	148	222	226	268	268	152	156	281	281	120	120	103	103	113	117	0	0	110	110	157	157	196	196	163	165	104	106	144	144	163	175
21-V	Western	2009	male	144	148	230	238	264	268	156	176	277	285	120	120	99	103	123	127	108	114	104	108	149	157	200	200	165	167	104	108	144	144	139	163
220-V	Eastern	2008	female	144	144	222	222	268	268	148	152	265	281	120	128	103	103	121	123	108	108	94	110	149	157	196	196	165	167	102	106	139	142	139	169
221-V	Eastern	2013	male	144	156	222	230	264	268	152	160	265	277	120	132	99	103	113	123	114	114	108	112	0	0	196	202	163	165	104	104	142	149	181	187
223-V	Eastern	ND	male	132	148	222	226	264	268	156	156	273	277	128	128	103	107	113	113	114	114	104	104	149	151	196	196	165	167	106	106	140	148	163	175
226-V	Eastern	ND	male	128	148	222	238	264	264	152	163	277	281	120	128	95	103	121	123	114	114	108	112	157	157	196	198	163	165	98	108	140	149	181	187
229-V	Eastern	2008	male	136	148	222	230	264	268	152	156	273	277	0	0	99	103	113	123	112	114	104	104	149	157	196	196	165	167	102	106	140	148	139	139
22-V	Eastern	2010	female	136	156	222	230	264	268	152	176	265	273	120	120	99	103	113	123	110	110	100	104	149	157	198	202	167	167	104	104	148	148	133	157
230-V	Eastern	2009	female	136	148	226	234	264	268	144	148	273	277	128	136	103	103	113	123	112	114	108	110	151	151	196	202	163	167	98	104	140	146	133	163
231-V	Eastern	2011	female	144	148	234	238	268	268	148	163	277	281	96	128	103	107	113	123	108	112	94	110	151	157	192	196	163	163	104	104	148	148	163	181
232-V	Eastern	2011	female	144	148	222	222	268	268	152	156	265	265	128	128	103	107	123	127	108	108	100	104	157	157	196	198	163	163	106	106	144	144	163	187
233-V	Eastern	ND	male	144	148	222	226	260	264	144	160	273	277	124	124	103	107	113	121	108	108	104	104	157	157	196	202	163	167	104	104	146	148	163	163
234-V	Eastern	2011	female	136	148	222	230	264	264	156	172	265	273	120	120	99	107	117	123	112	114	100	104	157	157	196	204	167	167	102	102	146	148	139	175
235-V	Eastern	2013	female	140	156	222	234	264	268	148	152	273	277	120	120	103	103	123	123	108	114	100	108	149	161	192	204	163	165	98	104	142	142	139	187
236-V	Western	ND	male	148	148	226	230	264	268	152	156	265	273	128	132	99	111	113	117	108	108	104	104	149	153	196	202	163	163	98	98	144	148	163	169
237-V	Eastern	2013	female	148	148	226	230	268	268	144	156	265	277	120	132	107	107	123	127	108	110	102	104	149	157	194	196	163	167	104	108	142	142	163	187
238-V	Eastern	2013	male	148	148	226	238	264	268	144	156	277	277	128	132	103	107	115	123	110	114	100	110	151	157	194	196	163	167	102	104	146	148	163	169
239-V	Eastern	2013	female	148	148	226	230	264	268	144	144	277	277	128	132	99	107	115	123	110	114	102	104	149	157	196	208	163	167	104	108	142	148	163	169
23-V	Eastern	2009	female	144	148	226	230	268	268	0	0	265	273	120	128	103	107	113	123	110	114	100	108	157	157	196	198	163	167	100	104	144	148	163	181
240-V	Eastern	ND	female	132	136	230	230	268	268	148	156	277	277	124	136	99	103	117	123	108	108	100	104	151	151	196	196	167	167	102	104	144	150	163	163
241-V	Eastern	ND	male	144	148	226	230	264	264	156	156	277	277	120	128	99	111	111	113	108	110	100	104	157	157	196	200	163	167	106	106	144	144	139	157
243-V	Eastern	ND	male	144	152	226	230	264	268	152	156	277	281	128	128	103	111	115	117	108	114	104	110	149	161	196	198	163	165	100	104	140	140	175	181
247-V	Eastern	ND	female	136	136	222	226	264	268	152	152	265	273	120	128	103	107	123	123	108	110	102	104	149	161	196	198	165	167	104	108	140	144	139	175
248-V	Eastern	2010	female	136	152	222	234	264	268	152	152	277	281	128	128	99	99	123	123	110	114	104	110	149	151	198	198	163	163	104	106	140	149	169	187
249-V	Eastern	2011	female	144	148	238	238	264	268	148	152	273	281	120	120	103	103	117	123	108	112	108	110	153	161	196	198	167	167	102	108	142	144	139	187
24-V	Western	2011	male	148	148	230	230	264	264	148	176	277	277	128	140	103	103	117	123	110	110	104	104	153	157	200	202	163	163	102	108	144	144	133	163
250-V	Eastern	2011	male	136	140	226	234	264	268	148	152	273	273	132	132	99	103	127	127	108	110	100	100	157	157	192	196	163	163	106	106	144	144	151	163
251-V	Eastern	2011	male	148	148	234	238	264	264	148	152	273	281	120	124	103	103	117	123	108	112	104	108	149	149	198	198	165	167	102	108	142	144	169	187
252-V	Eastern	2010	female	144	148	234	238	264	264	148	148	277	281	120	124	103	103	117	123	108	112	104	108	149	149	196	198	163	167	108	108	142	144	163	169
253-V	Eastern	2013	female	148	148	234	238	264	268	148	148	277	281	120	120	99	103	123	127	110	112	104	108	149	161	198	198	165	167	108	108	142	144	139	163
254-V	Western	2012	female	144	148	230	238	268	268	148	176	265	265	132	132	103	103	111	113	110	114	108	112	151	157	192	202	167	167	106	106	144	144	133	163
255-V	Western	2012	female	136	136	226	238	268	268	152	152	273	273	128	136	103	103	111	113	110	114	108	112	157	157	196	200	165	167	106	106	144	148	133	163
256-V	Eastern	2013	female	148	156	222	230	264	264	152	156	273	277	96	120	99	107	115	127	108	108	110	110	157	157	196	198	165	167	102	106	142	149	163	175
258-V	Eastern	ND	male	148	156	222	230	264	268	144	156	277	277	120	128	99	103	113	121	108	108	102	112	157	157	198	198	167	167	102	104	142	149	175	181
259-V	Eastern	2010	female	144	148	226	238	264	268	144	176	273	281	132	136	103	107	0	0	0	0	108	110	151	157	198	200	165	165	104	106	142	142	187	187
25-V	Eastern	2004-2007	female	144	152	222	230	264	268	148	148	273	277	120	128	107	107	113	127	0	0	108	110	157	157	196	196	163	163	98	102	148	149	163	163
260-V	Western	2011	male	136	144	238	238	268	268	152	176	265	273	132	132	99	103	111	127	108	114	108	110	149	157	200	202	165	167	106	108	144	144	163	175
261-V	Western	2011	female	136	148	226	230	268	268	148	152	265	273	128	132	103	107	113	123	108	110	104	112	151	157	192	196	167	167	100	106	144	148	133	175
263-V	Eastern	ND	male	132	148	226	238	264	264	148	156	273	273	120	128	103	103	123	123	112	114	110	110	151	151	196	198	167	167	104	104	140	147	133	175
264-V	Eastern	ND	female	148	148	222	222	260	264	152	156	273	277	120	128	99	103	117	125	112	114	104	104	157	157	204	204	165	167	102	106	140	142	139	175
265-V	Eastern	2009	male	148	148	222	230	260	268	148	152	277	277	120	120	103	103	113	123	112	114	100	104	149	157	196	204	163	165	106	106	140	142	139	139
266-V	Western	2013	female	136	148	234	238	264	268	148	156	273	277	120	132	99	103	117	123	108	108	104	110	149	151	196	200	163	165	104	104	144	144	139	163
267-V	Western	2009	male	144	144	230	230	260	268	148	156	265	277	96	128	103	111	113	123	108	108	104	108	153	157	196	196	163	163	104	106	144	148	133	163
268-V	Western	2013	male	136	144	234	238	264	268	148	148	273	277	120	132	99	103	113	123	108	110	104	110	149	157	196	200	163	165	104	106	144	144	139	163
269-V	Western	2010	male	136	144	234	238	264	268	148	148	277	285	120	124	99	103	123	123	110	114	104	110	149	157	196	198	163	165	104	104	144	144	139	163
26-V	Western	ND	female	144	148	226	230	260	268	172	176	273	277	120	128	103	103	113	117	110	116	102	104	151	157	198	202	163	167	102	106	144	148	163	181
270-V	Western	2011	male	132	148	230	234	260	268	152	156	277	281	128	132	103	103	113	123	0	0	100	104	149	157	202	202	163	163	104	106	144	144	139	169
271-V	Western	2013	female	144	144	230	230	260	264	148	148	273	273	96	120	99	103	113	117	108	108	104	104	151	157	192	198	167	167	106	108	148	148	133	163
272-V	Western	2010	female	136	148	230	230	264	264	148	156	265	277	120	140	103	103	113	123	108	114	100	104	157	157	200	202	163	167	104	108	144	144	139	169
274-V	Western	2008	male	144	144	222	230	260	264	148	148	265	277	96	120	103	103	111	123	110	110	110	110	153	157	198	200	165	167	108	108	144	144	163	181
275-V	Western	2009	male	144	148	226	230	264	272	156	172	277	277	124	128	103	103	111	127	110	110	104	110	151	157	196	204	163	165	106	106	144	146	139	169
276-V	Eastern	ND	male	148	148	222	230	268	268	144	160	273	277	128	128	99	103	113	113	108	108	100	102	157	157	196	198	0	0	98	104	144	144	163	187
277-V	Eastern	2013	male	148	148	226	234	264	264	144	156	277	281	120	124	103	103	121	123	108	110	102	104	149	157	196	196	163	163	104	106	140	149	163	169
278-V	Eastern	ND	male	148	156	222	230	264	268	148	152	273	277	120	128	103	111	123	127	110	118	108	110	149	151	196	196	163	165	104	106	140	149	139	163
279-V	Eastern	ND	female	144	148	230	234	264	264	152	156	277	281	120	128	99	103	123	123	110	114	102	108	149	157	196	202	163	163	106	106	140	149	139	169
27-V	Eastern	2004-2007	male	144	152	222	238	264	268	148	152	277	281	0	0	99	103	117	123	108	114	108	110	149	157	196	198	163	167	98	106	144	149	169	175
282-V	Eastern	ND	female	144	152	222	234	264	268	148	152	273	277	120	128	99	111	123	127	110	112	104	108	157	157	196	202	163	165	106	106	144	149	139	163
283-V	Eastern	ND	male	148	156	222	234	264	268	148	156	273	277	120	128	103	111	123	127	114	118	104	108	157	157	196	196	163	165	106	106	144	149	163	169
284-V	Western	2013	female	136	144	222	230	264	268	148	176	273	277	128	128	103	103	117	117	110	114	102	104	149	157	196	196	163	167	108	108	142	144	181	187
285-V	Eastern	2013	female	136	148	226	230	264	268	156	156	265	277	128	128	103	103	113	117	108	112	104	104	151	157	196	196	163	165	102	102	144	144	163	187
286-V	Western	2011	male	144	148	222	230	260	268	148	148	265	277	96	128	103	103	123	123	110	110	104	110	153	157	192	198	165	167	108	108	144	148	169	169
287-V	Western	2008	female	136	144	226	234	260	260	152	156	277	277	128	132	103	103	113	117	114	116	102	104	149	151	198	202	163	163	102	106	144	148	163	181
288-V	Western	2013	female	144	144	230	230	260	268	148	156	265	277	132	132	103	103	113	113	110	114	104	110	149	157	196	196	163	163	98	106	148	148	163	163
289-V	Western	2009	male	144	148	222	226	260	268	148	148	273	277	128	132	103	107	111	111	108	110	104	108	151	151	196	204	163	165	106	106	147	149	139	181
28-V	Eastern	ND	female	136	152	222	226	268	268	148	172	273	281	124	132	103	103	121	123	108	114	100	110	157	157	198	200	163	165	100	106	140	140	163	187
290-V	Eastern	2009	female	148	148	230	230	264	268	148	156	277	277	124	128	103	111	113	113	108	112	104	108	157	157	196	196	163	165	102	104	144	144	163	187
291-V	Western	2013	male	136	144	222	230	264	264	156	156	265	277	124	132	95	99	117	123	110	110	100	104	149	153	196	196	167	167	106	108	144	148	157	163
293-V	Western	2013	female	144	144	230	230	264	268	0	0	277	277	132	140	95	103	113	113	108	110	104	104	157	157	192	196	163	167	98	102	0	0	163	187
294-V	Western	2013	female	148	148	222	234	268	268	148	160	273	273	128	128	99	103	117	123	108	112	102	114	153	157	198	206	163	167	98	102	142	148	163	163
295-V	Western	2013	male	144	144	230	230	268	268	152	160	277	277	128	140	95	103	113	117	108	110	104	104	157	157	192	196	167	167	98	108	144	148	163	169
298-V	Western	2013	female	148	148	222	234	268	268	160	176	273	277	128	128	99	103	117	123	108	110	102	114	149	151	196	198	163	167	98	106	142	148	139	163
29-V	Eastern	2008	male	144	148	226	230	264	268	152	156	277	281	120	128	99	107	113	117	112	114	108	110	151	161	196	196	163	163	102	104	144	147	133	139
2-V	Eastern	2012	female	152	152	226	230	264	268	148	152	265	277	128	128	99	111	117	123	108	114	104	110	157	157	196	196	163	167	98	104	140	140	163	169
304-V	Western	ND	male	144	148	222	230	268	272	152	156	265	273	96	120	103	107	113	113	110	116	104	104	157	157	204	204	165	167	98	106	146	148	163	169
305-V	Western	2004-2007	female	136	144	230	230	264	268	152	172	265	277	128	140	95	103	113	113	108	108	104	104	157	157	204	204	163	167	98	108	144	148	169	187
308-V	Western	2013	male	144	148	230	230	0	0	0	0	265	277	120	128	103	103	113	113	108	108	104	104	157	157	192	196	163	167	106	106	144	144	0	0
30-V	Eastern	ND	female	136	140	222	238	264	268	148	152	273	277	128	128	103	107	113	121	108	114	104	104	151	157	196	196	165	167	98	108	144	148	163	175
310-V	Western	2011	male	136	144	230	230	268	268	148	152	265	277	128	132	103	111	123	127	108	108	104	108	157	157	0	0	163	167	98	104	144	148	157	163
312-V	Western	2013	female	140	148	230	230	264	264	148	156	265	277	120	128	103	103	113	117	108	108	100	104	157	157	0	0	163	167	106	106	144	144	157	169
315-V	Eastern	2010	male	152	152	222	222	264	268	148	148	265	273	120	128	103	107	0	0	108	112	100	108	149	157	198	202	165	167	102	104	142	144	133	181
316-V	Eastern	2012	male	144	148	230	230	264	268	144	152	265	277	120	140	99	103	121	123	0	0	102	108	157	157	198	198	163	167	104	104	144	149	139	181
317-V	Eastern	2010	female	136	148	230	238	0	0	144	148	273	277	124	128	95	103	121	123	108	110	112	112	157	157	196	204	167	167	100	108	140	144	163	181
318-V	Eastern	2013	female	144	144	222	230	264	268	156	172	273	277	0	0	103	111	113	123	108	114	104	110	157	157	196	196	163	167	102	104	144	146	139	163
319-V	Eastern	2011	male	140	148	226	226	264	268	160	176	265	273	120	120	107	111	113	123	108	110	100	104	0	0	198	202	167	167	104	104	148	148	157	175
31-V	Eastern	2010	male	144	144	222	230	268	272	148	152	265	273	96	120	107	107	123	123	108	110	104	104	151	157	192	196	163	165	98	106	146	148	163	169
320-V	Eastern	ND	male	144	156	222	230	264	264	148	176	273	273	120	120	103	107	113	123	110	110	100	108	149	157	198	200	163	167	100	104	142	148	133	133
321-V	Eastern	2012	female	140	156	226	230	264	268	160	176	265	273	120	140	99	103	113	123	0	0	100	104	149	157	198	202	165	167	104	104	144	148	133	175
322-V	Eastern	2012	male	148	148	0	0	260	268	140	156	277	277	124	136	99	99	127	127	110	114	110	110	149	157	200	204	165	165	0	0	144	146	139	139
323-V	Eastern	ND	female	140	148	226	230	264	268	152	176	265	273	120	140	99	103	113	123	110	110	100	104	157	157	198	202	163	165	98	104	0	0	133	157
32-V	Western	2004-2007	male	148	148	230	234	264	268	156	156	265	277	124	128	103	111	123	123	108	110	104	110	151	157	196	204	163	163	102	104	146	148	133	133
33-V	Western	2013	male	136	148	222	234	264	268	148	156	265	277	120	132	99	103	117	127	108	110	104	104	149	155	196	204	163	163	106	108	142	146	181	181
34-V	Western	2012	female	136	148	230	230	264	264	148	156	273	277	124	132	99	103	123	123	108	116	104	110	157	157	196	196	167	167	98	108	144	149	133	163
35-V	Western	2012	female	136	148	226	234	264	268	148	152	273	277	120	120	99	103	117	117	110	116	102	104	155	157	196	202	163	165	98	102	146	148	163	163
36-V	Eastern	2010	female	148	152	226	238	260	268	144	148	273	273	132	136	103	103	123	123	110	114	108	110	157	157	196	200	163	165	98	106	140	144	187	187
37-V	Eastern	2009	female	152	156	222	234	264	264	148	152	273	277	120	128	103	103	123	123	108	108	100	100	149	157	196	204	163	165	102	104	142	148	133	139
38-V	Western	2011	male	144	148	226	234	268	268	156	163	273	277	120	124	99	103	113	123	112	112	100	108	151	151	198	204	163	163	98	104	144	146	133	163
39-V	Western	2013	female	136	148	230	234	264	264	160	172	277	277	128	132	103	103	117	123	108	110	102	104	153	157	192	196	163	163	102	108	146	148	163	169
3-V	Eastern	2013	female	144	144	230	230	264	268	148	156	277	277	128	132	99	107	113	117	108	114	104	112	151	157	0	0	163	167	104	104	148	148	175	187
409-V	Eastern	ND	female	144	156	226	230	264	268	148	148	273	273	128	140	103	107	113	127	112	114	104	108	153	157	196	196	165	167	98	102	140	150	163	187
40-V	Western	2012	female	144	148	230	238	264	264	148	148	273	273	120	120	99	103	113	123	108	108	104	104	0	0	200	204	163	163	104	108	144	148	139	163
410-V	Eastern	2014	female	148	152	222	222	264	268	156	156	273	273	0	0	111	111	113	115	108	114	104	108	157	157	196	196	163	163	104	104	140	144	169	175
411-V	Western	2012	male	144	148	226	230	260	268	152	156	265	277	132	132	103	103	113	123	110	114	104	112	149	157	202	202	163	165	106	106	144	148	175	181
413-V	Western	2014	female	144	148	222	222	264	272	172	172	265	273	0	0	103	103	111	117	108	110	102	110	155	157	196	198	165	167	98	106	146	148	163	163
414-V	Western	2014	male	144	148	230	234	264	272	148	152	273	277	0	0	99	103	111	117	108	116	102	110	155	157	196	196	163	167	98	98	146	148	163	163
417-V	Eastern	ND	female	144	144	230	230	268	268	148	156	277	277	128	132	99	103	113	113	108	110	104	112	151	151	196	198	163	165	104	104	142	150	163	181
418-V	Western	2014	female	136	148	222	234	268	272	148	156	273	277	128	128	99	103	117	123	108	110	104	104	155	157	192	196	163	163	106	108	148	148	163	169
419-V	Eastern	2011	male	148	148	230	238	268	268	152	156	265	277	128	140	103	107	115	117	112	114	104	104	149	157	196	200	163	167	102	104	142	142	163	181
41-V	Western	2012	male	136	148	230	234	260	268	152	156	273	277	120	132	103	103	113	123	110	116	104	110	151	157	196	200	163	163	102	106	146	148	163	181
420-V	Eastern	ND	male	144	144	222	234	264	268	148	152	273	277	128	128	103	103	113	113	110	114	94	108	151	157	192	198	165	167	108	108	142	148	139	187
421-V	Western	2014	female	148	148	222	222	264	268	148	160	265	273	128	132	103	103	117	127	110	114	104	110	151	155	196	204	163	163	102	108	142	148	163	181
422-V	Eastern	ND	female	148	156	226	230	0	0	0	0	265	277	0	0	99	103	113	123	108	108	100	110	157	157	196	198	163	167	98	104	140	144	133	169
423-V	Eastern	2014	male	144	156	226	230	264	268	148	148	273	273	0	0	103	107	113	127	108	114	104	108	153	157	196	196	163	167	98	104	140	150	163	175
424-V	Western	2011	female	144	148	230	234	268	268	152	152	273	277	120	132	103	103	123	127	110	112	108	110	151	153	196	200	163	163	100	104	142	144	163	181
425-V	Eastern	ND	female	136	148	222	226	264	268	144	163	265	277	128	128	103	107	113	117	108	112	100	110	157	157	196	198	163	167	106	106	144	150	175	187
427-V	Eastern	2014	female	148	152	222	222	0	0	152	160	273	273	128	128	103	111	113	127	114	118	104	104	151	157	196	198	163	165	102	104	140	148	175	175
428-V	Eastern	2013	male	148	152	222	234	268	268	148	152	273	273	128	128	103	107	123	127	108	112	110	112	151	157	196	196	163	167	102	104	144	144	175	175
429-V	Eastern	ND	male	136	140	226	230	268	272	156	156	277	277	112	128	99	111	113	123	110	114	100	108	149	157	196	196	163	167	100	104	142	148	175	175
42-V	Western	2013	male	136	148	222	234	268	272	148	156	265	277	128	128	99	103	117	127	110	114	104	110	151	157	192	204	163	163	102	108	146	148	163	169
430-V	Eastern	ND	female	148	148	234	238	264	264	148	148	273	281	120	124	99	103	117	123	110	112	108	110	149	153	196	198	165	167	102	108	142	144	163	169
431-V	Eastern	ND	male	152	156	222	222	268	268	148	160	273	273	128	128	107	111	127	127	112	118	104	110	151	157	196	196	163	163	104	104	140	144	139	175
432-V	Eastern	ND	male	136	152	222	230	264	268	140	172	265	277	0	0	99	103	111	113	110	112	104	108	149	157	202	204	163	163	98	98	0	0	163	163
433-V	Eastern	2008	male	132	136	226	230	268	272	152	163	277	277	132	136	103	107	113	123	114	114	104	110	157	157	196	204	163	163	98	104	142	142	157	163
434-V	Eastern	ND	female	144	144	222	230	264	268	144	160	265	265	96	128	103	107	113	113	108	108	102	110	153	157	198	198	163	167	98	104	144	150	169	187
435-V	Eastern	2014	male	148	156	222	234	264	268	152	160	273	277	128	128	103	111	123	127	112	114	104	112	151	157	196	196	163	167	98	104	140	148	139	175
436-V	Eastern	ND	male	148	156	222	222	264	268	152	160	273	273	128	128	103	107	113	127	112	114	104	112	151	157	196	198	163	165	98	104	140	148	139	175
437-V	Eastern	ND	female	148	148	222	234	0	0	152	152	273	277	0	0	103	103	113	123	108	114	104	112	157	157	196	198	165	167	98	102	144	148	175	187
439-V	Eastern	ND	female	144	144	230	234	268	272	148	148	273	277	120	124	99	107	113	123	114	118	100	104	151	157	196	198	163	163	98	104	144	148	133	163
43-V	Western	ND	female	144	148	230	230	264	264	160	172	277	277	128	132	103	103	113	123	108	110	0	0	157	157	192	196	163	167	98	108	137	148	163	169
440-V	Eastern	ND	female	148	148	222	226	264	268	152	176	273	277	96	136	99	103	113	115	108	114	102	104	149	153	202	206	163	167	98	108	144	146	163	169
441-V	Eastern	2013	female	148	148	222	226	264	268	156	156	273	277	124	128	99	107	117	117	108	112	104	110	157	157	196	196	163	163	104	104	142	144	163	181
442-V	Eastern	2014	male	148	148	222	230	264	268	156	156	277	277	124	132	99	99	113	117	108	110	104	110	151	157	196	198	163	163	104	104	144	150	163	181
443-V	Western	ND	male	136	148	234	234	268	272	156	156	277	277	120	128	99	103	123	127	108	108	104	104	149	157	192	196	163	163	106	108	146	148	169	181
444-V	Eastern	2013	male	144	148	230	230	268	268	156	156	277	285	132	132	99	107	113	127	110	112	110	112	151	157	196	198	163	165	104	104	137	150	163	181
445-V	Western	ND	female	144	148	230	234	0	0	172	176	277	277	0	0	103	103	123	123	114	116	102	104	149	151	198	202	163	163	102	106	148	148	163	181
446-V	Western	ND	female	144	148	230	234	260	260	172	176	277	277	132	132	103	103	123	123	114	116	102	104	149	151	198	202	163	163	102	106	148	148	163	181
447-V	Western	2014	male	144	148	226	234	264	268	148	152	277	277	120	120	99	99	117	123	112	116	100	104	151	153	196	198	163	165	100	106	146	150	133	163
448-V	Western	2014	male	144	148	226	234	264	268	148	172	277	277	120	124	99	103	117	123	110	112	104	108	157	157	198	202	163	165	98	100	146	150	133	163
449-V	Eastern	2014	male	144	148	230	230	260	268	148	148	277	277	120	128	95	107	113	113	0	0	104	112	0	0	196	196	0	0	104	104	144	144	163	187
44-V	Western	ND	male	144	148	230	234	268	268	156	172	265	277	128	128	103	103	117	123	108	110	104	104	157	157	196	196	163	167	102	108	144	148	163	169
450-V	Western	ND	female	140	148	230	230	264	264	156	176	265	277	120	128	99	103	113	123	0	0	104	104	0	0	192	202	0	0	104	106	144	144	139	169
451-V	Eastern	ND	female	148	148	222	230	268	268	156	156	277	277	124	132	107	107	113	117	110	110	110	112	157	157	196	196	163	163	104	104	144	150	163	163
452-V	Eastern	2014	female	136	144	230	230	268	268	148	156	273	277	128	128	99	103	113	113	108	110	94	108	151	157	196	198	163	165	98	104	142	144	163	181
453-V	Eastern	2014	male	144	144	230	230	260	268	148	152	273	277	120	128	99	107	113	113	108	110	104	112	151	157	196	196	163	167	104	104	144	144	139	187
454-V	Eastern	2014	female	144	148	230	234	264	268	156	172	273	277	124	128	103	103	123	123	108	114	100	102	157	161	192	196	163	167	104	104	144	148	133	163
455-V	Western	2014	male	144	148	230	230	264	268	152	156	273	277	124	132	99	103	123	123	110	110	104	104	149	157	194	196	163	167	106	108	140	142	133	181
456-V	Western	ND	female	144	148	226	230	260	268	152	160	265	277	96	128	99	103	123	123	110	110	104	104	151	157	198	198	161	163	106	108	144	148	139	169
457-V	Western	2014	male	136	144	230	230	260	264	152	176	277	277	132	136	103	103	113	123	110	110	102	110	151	153	196	198	163	163	106	106	146	148	175	181
458-V	Western	ND	male	136	144	230	234	264	268	152	156	273	277	124	128	103	103	113	117	110	110	104	108	153	157	196	196	161	167	106	108	148	148	157	163
459-V	Western	ND	female	148	148	222	226	268	268	148	160	277	285	124	128	103	103	117	127	0	0	100	108	151	155	198	204	0	0	0	0	144	144	163	181
45-V	Western	2009	female	144	148	234	234	264	268	160	172	273	273	120	132	103	103	113	117	110	110	102	104	0	0	196	200	163	167	102	106	137	148	139	163
460-V	Western	2014	female	144	148	230	230	260	264	152	152	277	277	120	124	103	107	123	127	110	110	104	104	149	151	196	200	0	0	106	108	144	148	133	169
461-V	Western	ND	female	136	148	226	230	264	268	156	156	265	273	128	132	99	111	111	113	108	108	104	104	149	153	196	202	163	163	98	108	146	148	169	187
463-V	Western	ND	male	144	144	230	234	268	272	144	152	273	277	96	120	103	103	113	113	108	112	94	104	149	153	198	200	167	167	98	102	142	148	139	187
465-V	Western	2014	female	144	148	226	234	268	272	148	156	273	285	124	124	103	103	113	117	0	0	100	104	0	0	196	204	0	0	98	102	142	144	139	163
466-V	Western	ND	ND	144	148	230	234	268	272	148	156	273	277	120	120	99	107	117	123	114	116	104	108	151	157	196	198	165	165	98	106	146	148	163	163
467-V	Western	ND	male	148	148	230	234	260	272	148	152	265	277	120	132	99	107	117	123	110	114	104	112	151	153	198	202	161	165	98	108	146	148	163	163
468-V	Western	2014	male	136	144	230	230	268	268	148	152	273	277	124	132	103	103	113	123	110	112	100	104	151	157	192	202	163	167	98	106	144	148	133	163
469-V	Eastern	2014	female	132	148	222	226	268	272	152	176	265	277	120	136	107	111	123	123	110	114	104	104	149	157	198	204	163	165	98	104	142	144	163	175
46-V	Western	2013	female	136	144	226	238	268	268	156	156	273	277	128	128	107	107	111	127	108	110	104	104	151	157	204	204	165	167	104	104	148	148	163	169
470-V	Western	ND	female	148	148	230	234	260	264	156	172	277	277	124	132	103	103	123	123	0	0	102	104	149	149	196	202	0	0	102	104	142	148	139	163
472-V	Western	2014	male	148	148	230	230	260	268	152	152	273	277	120	132	99	107	123	123	110	110	104	104	149	157	194	202	163	167	106	108	140	148	133	169
474-V	Western	ND	male	144	144	222	230	260	268	148	152	265	277	96	128	103	103	123	123	110	114	104	110	153	157	198	200	161	163	108	108	144	148	169	181
475-V	Western	2014	male	144	148	230	230	264	268	152	152	273	277	120	132	103	107	123	123	110	110	104	104	151	157	194	200	163	167	106	108	140	144	133	163
476-V	Western	2014	male	136	144	222	234	260	268	148	148	273	277	96	128	103	103	123	123	108	114	104	104	151	153	198	198	163	163	102	108	144	148	139	169
477-V	Western	2014	female	148	148	230	230	260	268	152	156	273	277	132	132	99	107	123	123	0	0	104	104	149	157	194	196	0	0	106	106	140	148	133	169
479-V	Western	ND	male	148	152	230	234	264	268	156	168	273	277	124	128	103	103	117	125	108	110	104	108	149	151	196	206	163	163	104	106	144	148	163	163
47-V	Western	2013	male	148	148	222	234	264	268	148	156	273	277	120	132	103	103	117	123	110	110	104	110	149	155	192	196	163	163	102	106	142	146	163	169
482-V	Western	2014	female	144	148	222	234	268	268	152	160	265	277	96	128	99	103	123	123	110	110	102	110	157	157	198	200	161	163	102	108	148	148	139	169
484-V	Western	ND	male	148	148	226	226	264	264	152	152	273	273	120	124	99	103	123	123	108	110	102	104	153	157	200	200	167	167	106	106	142	148	163	169
487-V	Western	ND	female	136	144	222	230	264	264	152	172	265	273	124	132	95	103	113	113	0	0	104	108	149	157	196	196	0	0	106	106	144	148	139	157
488-V	Western	ND	female	148	148	222	234	268	268	148	156	273	277	120	128	99	103	117	127	108	114	104	110	155	157	192	196	163	163	102	106	146	148	163	169
489-V	Western	ND	male	144	148	230	234	260	268	152	160	265	277	96	132	99	103	123	123	110	110	104	104	151	153	198	200	161	163	102	108	144	144	139	169
48-V	Western	2012	male	148	148	222	234	268	268	156	160	273	277	120	128	103	103	117	123	108	110	104	104	151	157	196	196	163	163	102	108	146	148	163	169
490-V	Western	2014	female	144	148	230	234	268	268	172	176	277	277	128	140	103	103	113	113	0	0	102	104	0	0	196	196	0	0	108	108	144	148	163	169
492-V	Eastern	2013	female	136	144	226	230	264	276	144	152	277	285	120	132	99	103	117	123	108	112	104	104	151	157	198	204	165	165	98	106	140	148	133	139
493-V	Eastern	2014	male	136	148	226	230	264	264	152	156	277	277	120	124	99	103	115	125	108	112	102	104	149	157	196	204	163	167	104	106	144	148	139	169
494-V	Eastern	2013	male	148	148	222	222	268	268	148	176	273	277	128	136	99	103	113	127	112	114	102	112	149	151	196	206	167	167	98	98	144	146	169	187
495-V	Eastern	2014	female	136	148	226	226	264	268	152	152	265	277	120	120	99	103	113	123	108	110	100	104	157	157	198	202	165	167	98	104	148	148	133	175
496-V	Eastern	2013	male	136	144	230	230	260	268	148	152	273	277	120	128	95	99	113	113	110	110	94	104	151	157	196	198	163	163	98	104	142	144	139	163
497-V	Eastern	ND	male	144	148	230	234	264	268	144	148	265	273	120	136	103	107	111	113	0	0	104	110	0	0	198	200	0	0	102	106	146	148	133	187
499-V	Western	2014	female	144	148	230	234	264	264	156	176	265	273	132	140	103	103	113	117	108	118	104	104	157	157	192	196	163	167	106	106	144	148	139	163
49-V	Western	2009	male	144	148	230	230	268	268	152	156	265	277	96	120	107	107	123	123	108	110	104	104	151	157	196	204	165	167	98	106	142	148	163	187
4-V	Eastern	2013	female	144	144	222	230	264	268	156	156	277	277	128	132	99	107	113	113	112	114	104	112	151	151	196	196	163	167	104	104	149	149	163	169
500-V	Western	2013	female	136	148	230	230	268	272	148	172	265	277	128	128	103	103	113	117	110	110	104	104	157	157	192	196	165	167	106	108	146	148	157	163
501-V	Western	ND	male	144	148	222	234	264	268	148	156	265	277	124	128	99	103	117	117	110	110	104	110	157	157	196	200	163	167	106	106	144	150	163	163
502-V	Western	2014	male	136	144	230	238	264	268	156	156	273	277	120	124	99	103	113	123	108	110	104	110	149	157	198	204	163	163	104	106	142	148	139	163
503-V	Eastern	ND	male	144	148	226	238	264	264	156	156	273	277	0	0	99	103	117	123	108	108	104	104	157	157	196	200	167	167	102	104	142	144	181	187
504-V	Eastern	ND	female	144	156	222	230	268	268	148	156	273	273	128	128	103	111	113	127	108	114	104	104	153	157	196	196	163	163	98	104	144	144	163	187
505-V	Eastern	ND	male	140	144	230	230	268	268	148	156	277	277	0	0	99	103	113	127	108	112	104	112	157	157	196	196	163	163	104	104	144	144	163	163
506-V	Eastern	ND	female	148	148	222	222	268	268	144	156	265	277	128	128	103	107	113	127	108	112	100	102	157	157	198	198	163	167	98	104	144	144	163	169
507-V	Eastern	ND	female	140	148	222	230	260	268	148	148	265	277	120	128	99	103	113	113	108	110	0	0	157	157	0	0	163	167	102	104	144	148	139	175
508-V	Eastern	2014	female	140	144	222	230	268	268	148	148	273	273	128	128	107	111	113	127	108	114	104	108	157	157	196	196	163	167	98	98	144	144	163	175
50-V	Western	2012	male	148	148	230	234	264	264	152	156	265	277	124	128	103	103	113	123	108	108	104	104	149	157	196	196	163	167	102	108	142	148	133	169
510-V	Western	ND	female	144	144	230	230	264	264	148	148	273	273	120	132	99	103	113	117	108	110	104	104	151	157	192	198	163	167	106	106	140	144	133	163
511-V	Western	2011	female	144	144	226	226	268	268	148	156	273	277	120	124	0	0	115	123	112	112	100	108	151	157	196	198	163	163	100	106	144	146	133	163
512-V	Western	ND	male	140	144	222	230	264	264	148	176	265	277	128	140	103	103	113	123	110	114	100	110	157	157	196	200	163	167	104	108	144	144	139	163
513-V	Eastern	ND	male	140	148	222	230	260	264	152	163	273	281	120	140	103	107	117	123	108	108	100	104	151	161	196	196	163	167	98	104	142	144	133	139
514-V	Eastern	2010	male	144	148	230	238	268	268	148	156	277	277	124	132	103	107	113	113	108	110	110	110	157	157	196	202	163	167	98	104	140	140	163	169
516-V	Eastern	ND	male	136	148	222	230	264	268	152	152	273	273	128	140	103	103	113	113	110	110	100	108	151	157	196	202	165	167	104	104	140	144	133	139
517-V	Eastern	ND	female	136	148	230	234	264	272	140	160	273	273	96	120	103	107	113	121	110	110	104	110	157	157	196	204	167	167	98	98	142	144	139	163
518-V	Eastern	ND	female	148	148	222	222	264	268	152	160	273	277	124	136	99	103	113	113	108	114	110	110	151	157	196	196	163	167	98	108	144	146	163	169
519-V	Eastern	2014	female	148	148	226	238	268	268	152	156	265	277	120	124	107	107	113	123	108	108	100	110	157	157	198	202	167	167	98	104	140	148	133	163
51-V	Western	2009	male	136	144	238	238	268	268	152	156	273	277	120	120	99	103	123	123	108	108	104	110	151	157	198	200	165	165	104	108	144	148	139	163
520-V	Eastern	2015	male	144	148	234	234	268	268	156	160	273	285	96	132	99	111	113	123	108	110	108	110	151	157	196	198	163	163	98	104	148	148	133	169
521-V	Eastern	2015	female	148	148	226	230	260	264	148	156	273	277	120	136	107	107	123	125	112	114	104	112	149	157	198	204	165	167	102	106	142	144	139	175
522-V	Eastern	2015	male	136	144	230	234	260	268	156	160	265	285	96	132	103	103	113	123	110	114	104	108	151	157	200	202	163	163	98	104	144	148	133	169
523-V	Western	2015	female	148	152	230	230	264	268	148	152	277	277	120	120	99	103	117	117	110	114	104	112	157	157	196	202	163	165	106	106	150	150	163	169
524-V	Eastern	2015	male	144	148	222	226	264	268	152	163	273	273	124	140	103	103	113	117	108	112	104	110	151	151	196	196	163	167	98	106	144	144	133	163
525-V	Western	2012	male	144	148	222	238	264	268	148	176	265	277	124	128	99	103	113	123	108	110	104	108	155	157	192	196	163	167	98	102	144	148	163	175
526-V	Eastern	2015	male	136	140	234	238	264	264	144	152	273	273	120	124	103	107	113	123	108	110	104	112	149	157	196	202	165	167	104	108	142	148	163	163
527-V	Eastern	ND	male	144	148	222	226	268	268	152	156	273	273	120	120	103	103	117	123	108	110	110	112	149	153	196	204	163	165	100	108	148	148	133	163
528-V	Western	ND	female	140	148	222	230	264	264	148	176	277	277	128	140	103	103	113	123	108	108	104	110	157	157	200	202	163	167	106	106	144	144	139	163
529-V	Western	ND	female	144	148	226	234	0	0	0	0	273	277	0	0	99	103	115	117	112	116	104	108	151	157	196	202	163	165	98	100	144	148	163	163
52-V	Eastern	2009	male	136	148	222	234	268	268	172	172	273	281	124	128	103	103	121	123	108	108	100	104	151	157	198	198	163	167	98	100	140	140	139	163
530-V	Western	ND	male	148	148	230	234	268	268	148	172	273	277	120	132	99	103	123	123	108	112	94	110	151	153	196	200	163	165	100	100	142	144	175	181
531-V	Western	2015	female	144	148	226	234	268	268	148	152	273	277	120	120	99	99	115	117	112	116	100	104	151	153	196	198	163	165	98	100	146	148	163	163
532-V	Western	ND	female	136	144	230	230	264	264	148	176	265	277	120	140	99	103	113	123	108	110	100	104	157	157	192	202	163	167	104	108	144	144	139	163
533-V	Eastern	2015	male	144	148	234	238	264	264	148	148	277	281	120	124	103	103	123	127	108	112	104	108	149	153	196	198	163	167	102	108	142	144	139	187
534-V	Western	2015	male	140	144	222	226	260	268	156	163	273	277	0	0	103	103	123	123	108	112	100	100	151	151	196	196	163	163	104	106	142	144	133	133
535-V	Western	ND	female	144	148	222	230	264	264	0	0	265	273	0	0	99	103	117	123	110	116	102	110	157	157	196	198	165	165	98	102	146	148	163	163
536-V	Eastern	ND	male	140	156	226	230	268	268	156	160	273	277	124	128	103	107	113	113	112	114	108	110	151	157	196	196	163	163	104	104	144	148	163	163
537-V	Eastern	ND	female	140	148	222	230	264	268	148	152	277	277	120	124	103	107	113	113	110	114	104	108	157	157	196	198	163	167	100	104	142	148	163	175
538-V	Western	ND	male	144	148	222	234	264	272	148	148	273	277	128	132	99	103	111	117	116	116	102	102	157	157	196	198	165	167	98	102	146	148	163	163
539-V	Western	ND	male	144	148	230	234	264	268	148	172	277	281	120	136	99	103	111	117	108	116	108	110	155	157	196	196	163	167	98	106	146	148	163	163
53-V	Eastern	2010	male	144	148	226	226	264	272	152	172	277	281	132	136	107	107	113	121	110	114	100	110	151	151	196	198	163	165	104	106	140	142	139	139
540-V	Western	ND	female	136	144	222	222	264	268	148	148	265	273	120	136	99	103	117	123	110	116	102	108	155	157	196	198	163	167	98	98	146	148	163	163
541-V	Western	ND	female	136	148	230	234	264	268	148	148	277	277	120	120	103	103	113	117	108	108	104	110	157	157	192	196	163	167	100	108	144	144	133	163
542-V	Eastern	2015	male	144	148	226	234	264	268	144	148	273	273	120	128	103	107	113	113	112	114	108	114	153	157	196	196	163	163	100	104	140	148	175	187
543-V	Western	ND	male	136	148	230	230	260	264	148	148	265	273	128	132	103	103	113	123	108	110	104	104	157	157	196	200	167	167	100	104	144	148	157	181
544-V	Eastern	2015	female	144	144	222	226	264	268	148	156	273	281	0	0	99	107	113	117	112	112	104	108	151	157	196	202	163	163	104	106	142	150	169	187
545-V	Eastern	2015	female	148	148	222	230	260	268	148	176	277	281	124	128	107	111	113	123	110	110	104	110	151	151	198	198	163	165	104	104	140	144	139	169
546-V	Eastern	ND	female	136	140	222	230	268	272	156	156	277	277	124	128	103	107	113	117	110	114	100	102	149	161	196	196	163	167	100	108	0	0	139	175
547-V	Eastern	2015	female	136	148	222	230	268	268	144	152	265	277	128	136	99	103	113	113	114	114	100	110	149	151	196	196	163	163	98	104	140	146	139	169
548-V	Eastern	ND	male	144	152	222	238	264	268	148	152	277	277	120	128	103	103	113	123	112	114	100	110	157	157	198	202	167	167	104	104	144	148	169	181
549-V	Eastern	ND	male	144	144	226	230	264	268	148	160	273	277	120	128	103	107	113	121	112	118	104	104	153	157	200	204	163	163	104	104	142	142	163	181
54-V	Eastern	ND	female	136	148	226	226	264	268	144	160	277	277	96	124	103	103	113	123	108	112	110	110	149	153	202	206	163	163	98	108	144	144	169	175
550-V	Western	ND	female	144	148	226	226	268	268	156	172	273	277	120	120	99	99	117	123	110	112	100	108	153	157	198	198	163	165	98	106	146	148	163	163
551-V	Eastern	2014	female	148	148	222	230	264	268	148	152	277	281	0	0	107	111	121	123	110	110	104	108	149	151	198	198	163	165	102	104	140	142	163	187
552-V	Western	2014	female	136	148	222	222	268	268	160	168	265	277	120	136	99	111	117	125	108	114	104	110	149	151	198	204	163	163	104	106	139	146	163	175
553-V	Western	2015	male	148	152	234	234	268	268	148	160	273	277	120	132	99	103	117	123	110	114	102	104	157	157	198	198	163	165	98	102	144	148	139	169
554-V	Eastern	2015	male	136	156	222	230	264	264	148	152	273	277	120	140	103	103	113	123	110	114	100	100	157	157	192	196	163	167	104	108	142	144	139	175
555-V	Western	2012	male	136	144	230	230	268	272	156	172	265	277	120	128	103	103	117	117	108	110	100	104	157	157	196	196	167	167	106	106	139	146	163	181
556-V	Eastern	2008	female	144	148	222	238	260	268	144	152	273	281	120	124	103	107	123	123	112	114	108	108	151	157	196	198	165	165	106	106	142	144	187	187
557-V	Western	2013	male	136	144	222	230	264	264	152	172	265	277	124	132	95	99	113	117	110	110	104	108	149	157	196	196	161	167	106	106	144	148	157	163
558-V	Western	2015	female	148	152	230	230	268	268	144	152	277	277	120	132	99	99	117	117	108	114	104	112	157	157	196	198	165	165	98	98	148	148	163	169
559-V	Western	2015	male	148	148	226	230	264	268	148	152	277	277	120	132	103	103	113	123	108	114	102	108	157	157	198	198	163	165	98	102	144	150	139	169
55-V	Eastern	2012	male	144	148	230	234	268	268	144	172	273	277	120	128	99	103	117	123	108	116	104	110	153	157	198	198	163	165	98	104	144	146	163	175
560-V	Western	2015	female	148	152	226	230	268	268	148	148	273	277	120	128	99	103	117	123	110	114	102	104	157	157	198	198	163	165	98	102	144	148	163	163
561-V	Western	2015	female	144	148	230	234	260	268	148	156	273	277	124	132	103	103	113	123	110	118	100	112	151	151	196	196	163	167	98	100	148	150	133	163
563-V	Western	2015	female	144	152	222	230	264	272	156	160	277	277	128	136	103	107	125	127	108	110	104	104	149	157	198	204	163	165	106	106	146	148	139	163
564-V	Western	2015	male	144	148	230	230	268	268	148	152	273	277	96	124	103	103	117	123	110	112	104	104	157	161	196	196	163	167	98	106	144	150	133	187
565-V	Western	2015	female	136	152	234	234	268	268	148	148	277	277	120	128	99	103	117	123	110	114	102	108	157	157	198	202	163	165	98	102	148	148	163	163
566-V	Western	2012	female	136	144	222	234	268	268	148	148	277	277	128	132	103	103	0	0	108	110	102	110	157	157	198	198	163	163	106	108	144	148	139	169
567-V	Western	2015	female	136	148	226	234	268	268	152	160	273	273	120	132	99	103	117	123	108	114	102	108	151	157	198	202	163	165	98	102	144	148	163	169
568-V	Western	2015	female	136	136	230	230	268	272	156	168	273	273	120	136	103	107	117	127	108	110	104	104	157	157	196	196	163	165	104	104	139	146	139	163
569-V	Eastern	2015	female	140	148	230	230	268	268	148	156	277	277	128	132	107	107	113	113	108	112	108	112	157	157	196	196	163	165	104	104	148	148	181	187
56-V	Eastern	2012	female	148	148	222	234	264	268	144	172	265	273	96	120	99	103	117	117	112	116	104	110	153	157	198	198	163	165	98	106	146	149	175	187
570-V	Eastern	2015	male	148	148	222	226	268	268	156	156	277	277	120	120	103	107	113	127	110	114	104	104	157	157	196	196	167	167	102	104	148	148	163	175
571-V	Eastern	ND	male	144	152	234	242	268	268	156	163	277	277	120	128	99	103	115	117	114	116	108	108	151	151	196	196	163	167	100	100	144	144	157	157
572-V	Eastern	2013	female	148	148	226	230	268	268	148	156	277	277	128	128	0	0	113	121	108	112	108	108	151	157	196	196	163	167	106	108	142	142	139	187
573-V	Eastern	2015	male	144	148	234	238	264	268	148	148	277	281	120	120	103	103	117	123	110	112	102	110	149	153	196	198	167	167	108	108	142	144	139	163
574-V	Eastern	2013	male	148	152	222	222	264	268	148	152	273	277	128	128	0	0	113	127	112	114	104	110	151	157	196	196	163	165	102	104	140	148	139	187
575-V	Western	2015	female	136	144	234	234	264	268	148	152	277	277	132	132	103	107	113	113	110	110	104	110	149	151	196	200	163	167	100	100	144	150	175	181
576-V	Eastern	2015	male	148	152	234	234	268	268	148	156	273	277	128	128	99	103	123	127	0	0	108	112	151	157	198	202	163	165	100	106	140	144	139	163
577-V	Eastern	2015	female	144	148	230	238	268	268	148	156	273	277	120	120	99	107	113	117	108	110	110	112	149	153	196	198	163	165	106	106	148	148	139	163
578-V	Eastern	2015	female	148	148	222	226	260	268	156	156	277	281	112	132	99	107	113	123	108	110	100	102	149	151	196	198	163	163	104	108	144	148	175	175
579-V	Eastern	ND	male	0	0	234	234	260	268	144	156	265	285	132	136	99	111	123	123	108	108	108	110	151	157	198	202	163	163	98	104	144	146	169	187
57-V	Eastern	ND	female	136	148	222	222	264	268	156	156	273	277	120	128	103	107	117	123	108	114	108	110	151	151	196	198	165	167	102	106	147	150	163	175
580-V	Eastern	ND	male	148	148	222	230	264	268	148	156	277	281	128	128	111	111	0	0	114	114	104	104	153	157	196	198	163	163	104	104	142	142	163	175
581-V	Western	2015	female	144	148	226	230	0	0	0	0	277	277	0	0	99	103	117	123	110	110	104	110	149	157	198	202	163	165	98	102	146	150	139	163
582-V	Western	2015	male	148	148	234	234	264	272	152	156	277	277	120	132	99	103	117	123	110	116	102	104	149	157	198	202	163	163	98	102	148	148	139	163
583-V	Eastern	2011	male	144	148	230	234	268	268	148	168	273	277	120	132	103	103	123	123	110	112	94	108	151	153	196	198	163	163	100	108	142	144	175	181
584-V	Western	2015	male	144	148	222	230	264	268	148	160	265	273	124	132	99	103	113	123	108	110	100	104	153	157	196	200	163	165	102	104	142	144	175	181
585-V	Eastern	2015	male	144	152	226	230	264	268	144	176	273	277	120	120	99	99	113	123	108	114	108	108	157	161	196	198	167	167	104	104	148	148	163	169
586-V	Western	ND	female	144	148	226	234	268	268	156	172	277	277	120	124	99	103	117	123	110	112	100	104	157	157	196	202	163	165	100	106	144	148	133	163
587-V	Western	2011	female	140	144	222	230	264	264	148	156	265	277	128	140	103	103	113	117	108	110	104	110	157	157	192	196	163	167	106	108	144	144	139	163
588-V	Western	ND	male	144	148	230	238	268	268	152	156	265	277	128	132	103	103	111	123	108	114	104	108	157	157	196	202	165	167	98	98	144	148	169	175
589-V	Western	ND	female	136	144	222	234	264	272	172	172	265	281	128	132	103	103	117	123	108	116	102	110	157	157	196	198	165	165	102	106	146	148	163	163
58-V	Eastern	2008	female	144	144	222	226	264	268	144	148	265	265	96	124	103	103	123	123	108	112	94	110	151	157	196	196	163	165	102	106	142	144	139	175
590-V	Western	ND	male	144	144	230	230	264	264	148	172	277	277	128	132	99	103	111	123	110	116	100	110	157	157	192	196	163	167	98	108	144	150	163	169
591-V	Western	ND	male	140	144	222	230	264	264	148	148	277	277	120	132	99	107	123	123	108	110	100	100	157	157	192	196	163	167	98	108	144	150	139	169
592-V	Western	2014	male	148	152	230	234	268	268	156	168	273	277	120	136	99	111	117	125	108	110	104	110	151	157	0	0	163	163	106	106	0	0	163	175
593-V	Western	ND	male	144	148	230	234	268	272	148	172	265	281	128	132	103	103	111	117	108	116	102	108	155	157	196	196	165	165	98	98	146	148	163	163
594-V	Eastern	2015	male	148	152	222	230	264	268	148	163	265	277	124	128	99	111	113	123	108	112	102	104	149	157	196	196	163	165	98	104	140	144	163	163
595-V	Eastern	2015	female	144	152	222	222	264	268	152	160	273	273	128	128	99	111	113	123	112	114	102	104	149	157	196	196	163	163	98	98	140	142	163	163
596-V	Eastern	2015	male	144	152	222	222	264	268	152	160	273	277	124	128	103	111	113	123	108	110	104	110	149	157	196	196	163	163	98	104	140	144	163	163
597-V	Eastern	2015	female	148	152	222	222	268	268	152	160	273	277	128	128	103	111	113	123	112	114	104	104	157	157	196	196	163	163	98	104	142	144	163	169
598-V	Eastern	2015	female	136	148	222	230	268	268	144	160	265	277	128	136	99	103	113	123	108	112	104	110	151	153	196	200	163	163	98	102	140	146	139	163
599-V	Eastern	2013	male	144	148	222	230	268	268	148	156	273	273	124	128	99	103	113	123	112	112	102	108	149	149	202	204	163	167	98	102	140	140	163	163
59-V	Eastern	2011	male	140	144	230	234	264	268	148	160	277	277	120	132	103	111	113	113	108	114	104	108	151	161	198	202	163	169	98	106	148	148	163	163
5-V	Eastern	2010	male	144	148	222	230	264	268	148	156	277	277	128	128	99	107	113	117	108	112	104	104	157	157	196	196	163	167	104	104	142	148	163	187
600-V	Eastern	ND	female	136	136	230	234	264	268	140	156	273	277	96	132	103	107	121	127	110	114	104	110	151	157	196	204	163	167	98	108	144	148	163	163
601-V	Eastern	2015	female	140	144	226	230	272	272	156	156	265	281	112	128	103	111	117	123	110	112	100	102	161	161	196	196	163	167	100	104	142	148	139	139
602-V	Eastern	2015	male	140	148	222	230	260	264	156	156	273	277	124	132	103	103	113	123	108	112	104	104	151	157	196	198	167	167	106	106	142	144	163	187
603-V	Eastern	ND	female	144	144	230	230	260	268	152	156	265	277	128	132	103	107	111	117	108	114	104	108	151	151	196	196	163	167	98	104	142	144	181	181
604-V	Eastern	ND	male	144	156	222	226	268	268	148	156	273	273	124	128	107	111	127	127	108	118	104	104	157	157	196	196	165	165	104	104	140	144	139	175
605-V	Eastern	ND	female	140	144	222	226	264	264	148	156	277	277	120	128	107	111	113	117	108	114	102	110	153	157	196	196	163	165	98	104	142	144	163	163
606-V	Eastern	2012	male	144	144	222	230	264	268	148	156	273	277	128	128	107	111	111	117	108	110	104	104	157	157	196	198	163	167	104	104	142	142	163	181
607-V	Eastern	2015	female	144	148	222	230	260	272	156	172	265	277	124	128	99	103	117	123	110	112	100	104	149	157	196	196	163	163	104	106	142	148	139	175
608-V	Western	2014	female	136	148	222	234	0	0	148	156	273	277	120	128	103	103	127	127	108	114	104	110	155	157	196	196	163	163	102	106	146	148	163	181
609-V	Western	2015	male	144	148	226	234	268	268	152	156	273	277	120	124	99	103	115	117	110	112	100	104	151	157	196	202	163	165	98	106	146	148	133	163
60-V	Eastern	2009	male	136	148	226	226	264	268	148	152	273	273	132	132	99	103	127	127	108	110	0	0	149	157	196	198	165	167	106	106	144	144	139	157
610-V	Western	2015	female	144	148	226	230	268	268	148	156	265	277	128	132	99	103	123	127	108	114	104	104	149	157	0	0	165	167	100	102	144	148	139	163
611-V	Western	2010	female	136	144	226	230	260	268	148	156	265	281	120	128	99	103	123	123	0	0	104	110	157	157	200	202	163	169	98	98	144	148	139	163
612-V	Western	ND	male	136	148	226	234	268	268	148	156	277	281	120	132	99	99	123	127	108	108	104	104	157	157	196	202	165	169	98	100	144	148	139	139
613-V	Western	ND	female	144	148	222	226	264	268	148	156	273	277	120	128	103	103	113	115	110	112	104	108	151	157	192	198	163	167	100	104	144	146	163	163
614-V	Western	2015	female	144	148	226	234	264	268	148	172	273	277	120	120	99	103	115	117	112	116	104	108	151	153	196	202	163	165	106	106	146	150	133	163
615-V	Western	2015	female	144	148	226	234	268	268	152	156	277	277	120	124	99	99	117	123	110	112	100	104	151	153	196	202	163	165	106	106	144	148	133	163
616-V	Western	2015	male	136	144	226	230	260	268	148	148	265	281	120	132	99	103	123	123	108	110	104	104	149	157	198	202	163	165	98	102	148	148	139	163
617-V	Western	2015	female	144	148	230	234	260	268	148	156	277	277	120	128	99	103	123	123	0	0	104	110	157	157	196	198	165	167	98	98	148	148	139	163
618-V	Western	ND	male	144	148	230	234	268	268	148	156	265	277	128	132	99	103	123	127	108	114	104	104	157	157	196	198	165	167	98	102	144	148	139	163
619-V	Eastern	ND	male	148	148	230	234	264	272	152	156	277	277	124	128	103	103	113	127	108	108	102	104	149	149	196	198	163	163	106	106	142	148	139	169
61-V	Eastern	2012	male	136	148	226	226	264	268	144	160	277	277	96	96	103	103	113	123	108	114	104	110	149	151	202	206	163	163	98	108	144	144	163	169
620-V	Eastern	ND	male	144	148	226	238	268	268	152	156	273	273	120	120	103	107	113	123	108	110	104	110	149	151	196	196	163	165	100	106	148	148	133	163
621-V	Eastern	2014	female	148	148	222	238	268	268	152	156	273	273	120	128	99	103	113	117	108	114	110	110	149	157	196	204	165	165	100	104	140	148	139	163
622-V	Eastern	2012	female	144	144	230	230	264	264	148	156	265	273	124	132	103	111	113	123	108	114	108	110	157	157	196	196	163	165	98	104	142	144	139	187
623-V	Eastern	2014	male	144	144	226	230	264	268	156	156	265	273	128	140	111	111	113	127	108	114	100	108	157	157	196	196	163	163	100	104	140	150	181	187
624-V	Eastern	ND	male	136	136	230	234	264	268	144	148	265	273	128	128	103	103	113	123	112	114	100	104	149	153	196	200	163	163	102	104	140	146	133	139
625-V	Eastern	ND	male	140	148	222	226	264	264	148	156	277	277	128	140	107	111	113	113	108	114	102	108	153	157	196	196	163	163	98	104	142	150	163	163
626-V	Eastern	ND	female	140	148	226	230	260	272	156	156	265	281	112	124	99	111	113	117	110	114	100	102	149	161	196	196	163	163	104	106	142	148	139	175
627-V	Western	ND	male	148	148	226	234	264	268	152	172	277	277	120	120	99	99	117	117	110	116	104	108	153	157	198	202	165	165	98	106	148	148	163	163
628-V	Eastern	ND	male	136	144	222	230	260	264	152	156	265	285	128	128	99	99	123	123	108	110	104	104	151	157	198	204	163	167	106	106	140	144	139	187
629-V	Eastern	ND	female	144	148	226	234	268	268	152	156	265	277	0	0	99	111	117	123	0	0	104	110	157	157	200	202	165	167	98	106	146	148	133	163
62-V	Western	2012	male	148	148	222	234	264	272	148	156	265	277	120	132	99	103	123	127	108	110	104	104	155	157	196	204	163	163	106	108	142	148	163	181
630-V	Eastern	ND	female	0	0	234	234	260	268	144	156	273	273	96	132	103	103	113	123	108	114	104	110	151	157	196	200	163	167	98	106	144	148	133	133
632-V	Eastern	ND	male	136	136	222	230	264	268	148	152	273	277	124	140	99	103	123	123	108	112	104	104	157	157	196	204	163	167	106	108	142	144	133	133
633-V	Eastern	ND	female	144	144	222	222	264	268	152	156	265	277	96	128	103	107	0	0	108	108	104	110	157	157	196	198	163	163	98	104	142	150	187	187
634-V	Western	2013	male	136	144	226	230	264	268	148	156	273	281	132	132	99	103	123	127	108	110	104	104	149	157	196	196	163	165	100	106	137	144	139	181
635-V	Eastern	2015	male	136	148	238	238	268	268	152	156	277	277	120	120	103	107	113	123	110	110	94	108	151	157	192	198	165	167	104	108	142	144	163	163
636-V	Eastern	ND	male	148	156	222	222	268	268	152	160	273	277	128	128	103	111	0	0	112	114	104	112	151	157	196	198	163	165	102	104	144	144	139	187
637-V	Eastern	2015	male	144	148	226	230	264	264	0	0	277	281	124	128	103	111	115	117	108	108	100	110	157	157	196	198	163	167	106	106	144	150	163	169
638-V	Eastern	ND	male	144	152	222	222	260	272	144	172	273	273	124	128	103	107	117	121	110	114	104	110	157	157	202	204	167	167	0	0	142	144	139	163
63-V	Eastern	2009	female	144	144	222	226	264	268	148	152	265	281	120	128	103	103	113	117	108	110	108	110	149	157	198	198	163	167	100	106	144	149	169	181
640-V	Eastern	ND	female	148	148	222	234	260	268	148	160	273	273	124	128	103	107	0	0	112	114	104	110	157	157	196	206	163	165	98	104	140	150	163	163
641-V	Eastern	2015	male	144	144	234	238	268	268	156	172	277	277	128	132	103	107	113	117	0	0	100	108	0	0	198	198	0	0	104	104	142	144	139	169
642-V	Eastern	2015	male	136	148	226	230	264	264	144	163	265	277	128	136	103	111	113	117	108	108	104	104	151	157	196	198	163	163	104	104	140	144	163	175
643-V	Eastern	ND	male	148	152	234	234	268	268	156	156	265	281	128	128	103	107	113	113	114	118	0	0	151	153	196	196	163	163	98	102	148	148	133	163
644-V	Eastern	ND	male	144	148	230	234	260	276	144	163	277	285	128	132	99	103	117	117	112	114	104	108	151	157	202	204	165	167	106	106	140	142	139	139
645-V	Eastern	ND	female	144	148	226	230	264	268	152	152	265	273	128	128	103	103	123	123	106	110	108	114	149	157	196	198	163	167	100	102	140	144	175	187
646-V	Eastern	ND	female	136	152	226	234	264	268	152	152	273	273	128	128	103	103	113	123	106	110	108	114	153	157	196	198	163	163	102	104	144	146	175	187
647-V	Eastern	ND	female	144	148	222	230	264	268	152	156	265	277	128	128	99	111	0	0	108	114	102	104	151	157	196	198	163	167	104	104	140	144	139	187
648-V	Eastern	ND	male	148	148	0	0	260	260	0	0	265	277	96	96	99	103	113	123	108	112	104	110	151	157	196	196	167	167	102	106	142	144	163	187
649-V	Eastern	2015	male	144	148	234	234	268	268	144	156	273	285	132	136	103	103	113	113	110	114	108	110	151	151	198	202	163	163	98	106	146	150	133	169
64-V	Eastern	ND	female	144	156	222	230	264	264	156	176	265	273	120	120	99	107	113	123	110	110	104	108	157	157	200	202	165	167	100	104	142	148	133	175
650-V	Eastern	2015	male	144	148	222	222	264	264	163	176	273	281	124	128	103	111	113	117	0	0	100	110	0	0	196	198	0	0	104	106	144	150	163	169
651-V	Eastern	2015	female	136	148	226	230	264	268	144	156	265	277	128	136	103	111	115	117	108	108	100	110	151	157	196	202	163	163	104	104	140	144	163	175
652-V	Eastern	2011	male	140	148	226	230	268	268	152	156	277	277	120	132	107	107	113	123	110	114	104	104	157	157	196	196	163	167	100	102	144	148	169	175
653-V	Eastern	2013	female	144	148	222	234	260	268	148	160	265	273	124	128	107	107	117	121	0	0	104	112	157	157	196	206	163	167	104	104	140	144	163	187
654-V	Eastern	2015	female	144	148	226	238	268	268	152	156	265	277	120	132	99	107	113	123	108	108	100	110	157	157	198	202	167	167	104	104	140	148	163	175
656-V	Western	2010	male	136	144	230	234	268	268	156	156	277	285	120	132	99	103	113	123	108	108	104	110	151	151	196	198	163	165	106	106	144	148	139	163
657-V	Western	ND	male	136	144	230	234	264	268	152	176	273	277	132	132	103	103	113	113	110	110	100	112	151	157	196	200	163	163	100	100	144	150	175	181
658-V	Western	ND	male	148	152	230	234	268	268	148	152	273	277	120	128	103	103	117	123	110	110	104	108	157	157	198	198	163	165	98	102	148	148	139	163
659-V	Eastern	2013	male	136	144	234	238	264	268	152	156	277	277	124	132	99	103	113	127	112	114	108	110	155	157	192	196	161	163	106	106	142	144	133	169
65-V	Western	2012	male	144	144	230	230	264	268	148	172	265	273	96	136	107	107	117	123	110	110	102	110	151	157	192	196	165	167	102	106	146	148	163	169
660-V	Eastern	ND	female	144	156	222	238	264	264	148	156	265	273	120	140	103	107	113	123	112	114	108	108	157	157	196	196	163	167	102	104	142	150	163	175
661-V	Eastern	ND	female	148	148	234	234	264	268	148	152	273	281	120	124	99	103	117	123	110	112	108	110	153	161	198	198	163	167	108	108	142	148	139	187
662-V	Eastern	2015	female	140	152	222	226	264	268	148	156	277	277	120	124	99	107	113	123	110	110	104	104	151	157	196	198	163	167	102	104	142	148	163	169
663-V	Eastern	2015	male	144	144	230	230	264	268	152	152	265	277	120	128	103	111	111	123	108	108	108	110	149	151	196	196	161	163	106	106	144	148	133	133
665-V	Eastern	2013	male	144	148	230	234	264	268	172	172	277	277	120	132	99	99	123	123	114	116	104	104	157	157	200	202	165	167	98	106	142	148	139	175
666-V	Eastern	2013	male	144	148	230	238	260	268	140	148	277	281	124	136	99	103	117	127	110	114	110	110	157	161	196	200	163	165	98	100	144	146	139	139
667-V	Eastern	ND	female	144	148	222	226	264	272	172	176	277	281	132	136	107	107	113	123	112	114	100	108	151	151	196	198	163	165	104	106	140	142	133	139
668-V	Eastern	ND	male	144	148	222	230	268	268	148	152	277	281	128	140	103	107	123	123	108	112	100	102	157	157	196	196	163	163	98	104	144	144	181	187
669-V	Western	ND	female	144	148	230	238	268	268	148	152	273	273	120	128	99	111	113	123	110	110	100	102	151	157	196	198	167	167	98	106	146	148	157	163
66-V	Western	ND	male	144	144	226	234	268	268	172	176	277	277	120	128	103	103	117	123	110	114	104	104	153	157	196	200	163	167	102	106	144	146	163	181
670-V	Western	ND	ND	144	148	222	234	264	268	156	172	265	273	124	132	99	103	113	117	110	110	100	108	153	157	196	196	161	167	106	108	148	148	139	163
672-V	Eastern	ND	male	148	152	222	234	268	268	152	156	277	285	120	132	107	107	113	127	110	118	100	104	157	157	200	204	163	167	102	106	137	144	139	163
673-V	Eastern	ND	male	144	144	222	234	264	268	148	176	273	277	124	132	99	99	113	113	108	110	100	104	151	157	196	198	167	167	106	106	144	148	139	157
674-V	Eastern	2013	female	136	136	222	226	264	264	148	152	265	273	120	128	103	107	123	123	108	110	100	102	149	161	196	198	165	167	104	104	144	148	133	139
675-V	Eastern	2012	male	144	148	226	234	268	268	148	152	277	277	124	124	99	103	117	123	112	116	104	108	157	157	196	202	163	163	102	104	146	148	163	163
676-V	Eastern	2009	female	144	148	222	226	260	264	160	160	273	277	96	124	103	107	0	0	110	114	104	104	151	157	196	202	163	163	98	104	144	144	163	163
677-V	Eastern	2008	female	136	140	222	234	264	264	152	176	277	277	120	132	99	111	0	0	108	110	100	104	157	157	196	202	163	167	104	106	144	144	0	0
678-V	Eastern	2011	female	140	156	222	222	264	264	148	148	273	277	120	128	103	103	113	125	108	114	100	108	157	157	192	196	163	167	102	108	142	148	133	175
679-V	Eastern	ND	male	136	144	230	230	264	268	144	148	265	273	120	136	103	111	111	113	112	114	104	110	149	151	198	198	163	167	102	106	146	148	139	163
67-V	Eastern	2013	female	136	148	222	230	264	268	144	163	265	277	96	128	103	103	117	123	108	112	104	110	157	157	198	198	163	167	104	106	144	149	163	187
680-V	Eastern	ND	female	136	148	230	234	264	268	156	163	277	277	120	124	99	99	121	127	110	112	100	104	151	157	198	200	163	163	104	108	144	148	163	187
681-V	Eastern	ND	female	148	148	234	234	264	268	148	148	277	281	120	120	99	103	0	0	110	112	104	108	149	161	196	196	163	167	108	108	142	144	163	169
682-V	Eastern	ND	male	136	148	230	234	264	268	148	156	273	273	124	128	99	103	113	119	108	118	100	104	149	153	196	198	165	167	98	104	139	140	133	169
683-V	Western	2013	male	144	144	222	230	268	268	148	152	277	277	96	132	99	107	121	123	108	110	100	104	151	151	196	198	161	163	102	104	148	148	163	169
684-V	Eastern	ND	male	140	144	222	230	268	268	148	156	277	277	120	128	103	107	113	113	108	114	100	108	157	157	196	196	163	163	104	104	144	148	163	187
685-V	Western	2015	male	148	148	226	230	260	264	152	172	277	277	128	132	99	103	127	127	110	110	102	104	149	151	196	202	163	163	106	106	142	148	163	169
686-V	Eastern	2015	male	136	148	222	234	260	268	144	148	273	285	124	128	103	103	117	121	112	114	104	110	157	157	196	196	163	167	104	104	140	150	163	187
687-V	Western	2014	female	148	148	230	234	264	264	156	172	277	277	120	132	91	99	127	127	108	108	102	104	149	151	198	202	163	163	104	104	148	148	163	181
688-V	Western	2016	female	148	148	234	234	268	268	148	160	277	277	132	132	99	107	123	123	108	112	104	110	149	151	196	204	163	167	106	108	148	148	133	181
689-V	Eastern	2016	female	144	144	230	234	268	268	144	148	265	277	120	136	103	111	111	113	112	114	104	110	149	151	198	202	167	167	98	106	146	148	133	187
68-V	Western	2009	male	144	148	226	230	264	272	156	172	273	277	0	0	103	107	123	123	110	114	100	104	151	157	196	196	163	163	98	106	146	146	163	163
690-V	Eastern	ND	female	148	156	226	230	264	268	148	156	273	273	124	128	99	103	113	117	108	114	104	112	153	157	196	200	167	167	102	102	144	144	163	175
692-V	Eastern	ND	female	144	148	0	0	264	268	152	152	273	281	124	128	103	103	117	123	110	112	104	108	149	161	196	196	163	165	102	108	142	148	169	187
693-V	Eastern	2016	female	136	144	230	234	268	268	144	156	265	277	120	128	103	107	111	113	110	112	104	110	149	151	200	202	163	167	102	106	146	148	139	163
694-V	Western	ND	male	148	148	230	234	268	268	152	160	277	277	120	128	99	103	117	123	110	114	102	108	151	157	198	202	163	163	98	106	148	148	163	163
695-V	Eastern	ND	male	140	144	230	230	264	268	144	156	277	277	128	128	99	103	113	123	112	112	104	108	149	157	196	196	163	163	98	106	144	150	169	187
696-V	Western	2015	male	148	148	230	234	264	264	152	156	277	277	124	128	103	103	127	127	108	110	104	104	149	153	202	202	163	163	104	104	142	142	163	181
697-V	Eastern	ND	female	148	148	222	230	260	268	156	156	265	277	112	132	99	107	113	123	114	118	100	104	149	151	196	198	163	163	106	108	142	144	175	187
698-V	Eastern	2016	male	140	148	222	230	264	268	148	152	281	281	0	0	99	103	113	119	108	108	104	108	149	157	196	198	163	165	98	104	140	144	139	181
699-V	Eastern	ND	male	136	152	234	238	264	268	144	156	273	273	128	136	103	103	113	113	108	110	102	110	149	151	196	202	165	167	102	106	140	146	163	187
69-V	Western	ND	female	136	148	234	234	268	268	152	156	273	277	120	120	99	103	117	123	108	116	102	104	157	157	196	202	163	165	106	106	146	148	163	163
6-V	Eastern	2010	female	144	144	222	234	264	264	152	156	277	277	124	132	91	99	113	113	108	110	100	100	157	157	196	196	163	165	106	106	148	148	139	139
700-V	Western	ND	male	148	148	230	234	260	264	152	172	277	277	124	132	103	103	113	123	110	114	104	104	149	149	198	202	163	163	102	106	142	148	169	181
701-V	Eastern	ND	male	144	152	222	226	260	264	144	156	265	273	96	132	99	103	0	0	108	108	102	108	149	151	194	196	163	165	106	108	140	144	133	163
702-V	Eastern	ND	male	144	144	230	234	268	268	152	172	277	281	120	128	99	103	117	123	108	114	100	104	151	157	196	196	167	167	102	106	139	144	175	175
703-V	Western	2015	female	148	148	230	234	260	264	152	172	277	277	128	132	99	103	127	127	108	110	104	104	149	153	196	202	163	163	104	106	142	148	169	181
704-V	Eastern	ND	female	148	152	222	234	268	272	148	152	277	277	128	136	103	103	113	113	108	114	104	104	149	151	196	198	163	167	102	106	142	148	139	169
705-V	Eastern	ND	male	148	148	230	230	268	272	144	156	277	281	96	124	99	107	113	117	108	114	104	110	157	161	196	196	165	167	106	108	142	146	133	157
706-V	Eastern	ND	female	148	156	222	230	264	268	148	152	273	273	0	0	103	103	113	123	108	110	100	108	157	157	196	202	167	167	104	108	140	148	133	133
707-V	Eastern	ND	female	144	148	230	230	268	268	144	156	265	277	120	128	103	107	113	123	108	110	104	110	151	157	198	200	167	167	98	106	146	146	133	139
709-V	Western	ND	male	136	148	234	234	260	264	152	176	273	277	124	132	99	103	113	127	108	114	104	104	149	149	198	202	163	163	102	106	142	148	169	169
70-V	Western	2010	male	148	148	230	234	264	268	152	156	277	277	120	120	99	103	117	123	110	116	104	108	153	157	198	202	163	165	98	106	148	149	163	163
710-V	Eastern	2011	female	136	144	230	234	264	264	144	152	265	273	128	128	103	103	113	123	106	114	110	114	149	153	196	200	163	167	102	104	140	146	169	187
711-V	Eastern	2016	female	132	136	222	230	264	268	148	152	273	277	128	128	103	107	113	123	110	110	100	110	149	153	196	198	163	165	102	104	142	146	187	187
712-V	Western	2015	female	136	144	230	230	268	268	156	156	273	277	124	132	103	103	117	123	110	112	104	112	157	161	192	202	163	167	100	106	144	150	133	187
713-V	Eastern	ND	male	144	144	234	234	264	268	148	156	265	273	96	136	103	111	111	113	108	110	104	110	149	151	198	200	163	167	102	106	146	146	133	139
714-V	Eastern	2015	female	136	144	222	222	264	268	152	152	273	277	120	128	103	103	113	123	108	114	94	104	151	161	196	204	165	167	98	102	142	148	139	175
715-V	Eastern	ND	female	152	152	226	230	264	268	156	156	273	277	120	120	99	103	115	123	108	114	104	108	149	153	196	202	165	167	0	0	0	0	163	169
716-V	Western	2011	female	144	148	230	234	268	268	172	176	277	277	120	128	103	103	113	123	110	110	102	110	149	151	198	202	163	163	102	106	144	146	163	181
717-V	Western	ND	female	144	148	226	230	268	272	148	148	273	273	120	124	99	111	117	127	110	112	104	108	151	157	196	196	163	167	102	104	144	148	163	169
718-V	Eastern	ND	female	140	148	230	230	268	268	148	156	277	277	128	132	103	107	113	113	112	114	100	108	151	157	196	196	163	165	104	104	148	148	187	187
719-V	Eastern	ND	female	136	148	230	234	268	268	156	156	273	277	124	128	95	103	113	117	110	110	100	104	153	157	196	196	167	167	106	106	148	148	157	163
71-V	Eastern	2010	male	148	148	222	226	264	264	160	176	273	277	96	124	99	103	113	115	108	108	104	110	151	153	196	202	163	167	98	106	144	144	163	175
720-V	Eastern	2015	male	144	148	230	234	260	268	144	156	265	285	0	0	103	103	123	123	108	110	104	110	157	157	198	202	163	167	98	104	144	148	133	187
721-V	Western	ND	female	140	148	222	230	264	264	148	176	265	277	120	128	103	103	113	117	108	110	0	0	157	157	196	200	163	167	104	106	144	144	157	163
722-V	Eastern	2016	female	136	144	230	234	268	268	144	172	277	277	124	128	103	103	123	123	108	110	108	112	149	151	198	202	163	165	98	106	140	140	139	163
723-V	Eastern	2016	male	144	148	230	234	268	268	156	156	277	277	128	132	103	103	117	117	112	112	100	114	151	153	196	196	163	165	98	102	144	148	169	187
724-V	Western	2016	female	148	148	222	230	268	268	156	160	265	273	120	128	103	103	117	127	108	110	104	110	151	157	196	204	163	165	102	106	142	148	163	181
725-V	Eastern	ND	male	140	148	222	230	264	264	156	156	265	277	96	132	0	0	0	0	108	112	104	110	157	157	196	196	167	167	102	102	144	150	163	187
726-V	Eastern	ND	female	144	148	222	230	264	268	152	156	265	285	128	128	103	103	117	123	110	114	104	110	151	157	196	198	163	165	104	104	144	148	139	163
727-V	Western	ND	male	144	148	226	230	264	268	148	172	277	277	120	128	99	103	117	123	110	110	100	104	153	157	192	196	163	165	98	108	146	148	163	169
728-V	Eastern	ND	male	144	152	222	226	264	268	156	156	277	285	128	128	99	103	117	123	110	114	102	104	151	157	196	204	163	167	104	104	140	144	139	187
729-V	Eastern	ND	female	144	144	230	234	260	268	148	156	277	277	128	128	111	111	113	117	112	112	104	110	157	157	196	196	163	163	102	104	144	144	139	181
72-V	Western	2011	female	148	148	226	234	264	268	152	172	273	277	120	120	99	103	111	117	114	116	108	110	153	157	192	198	163	165	98	106	146	149	163	175
730-V	Eastern	ND	male	144	148	226	230	268	268	144	156	277	281	132	132	107	107	113	113	112	112	104	104	151	157	196	196	163	163	104	106	144	150	163	187
731-V	Eastern	2013	female	144	152	230	234	268	268	144	163	277	277	128	140	103	107	0	0	108	114	108	112	151	157	198	198	163	165	106	108	140	150	133	139
732-V	Eastern	ND	female	140	148	222	222	264	268	156	156	277	277	120	128	107	111	113	113	114	114	102	110	153	157	196	196	163	165	98	104	142	144	163	163
733-V	Eastern	2016	female	144	148	230	234	268	268	144	156	265	277	128	132	103	103	0	0	112	112	104	114	151	157	196	200	163	165	98	104	137	148	139	169
734-V	Eastern	ND	male	136	144	230	230	264	268	144	156	265	277	128	128	103	103	0	0	112	114	108	114	153	157	196	200	163	165	102	104	146	148	169	187
735-V	Eastern	2016	female	144	148	226	230	264	268	148	156	277	277	132	132	107	107	113	113	108	112	104	112	157	157	196	196	163	167	104	104	144	150	163	187
736-V	Eastern	ND	female	140	144	230	234	260	268	148	156	273	277	128	128	111	111	113	117	112	112	104	108	149	157	196	196	163	163	102	102	144	144	139	175
737-V	Eastern	2009	female	132	144	222	230	268	268	156	156	265	285	96	124	103	103	0	0	108	116	100	104	157	157	198	198	163	163	104	104	144	148	163	175
738-V	Eastern	2013	male	136	140	222	230	264	268	156	160	273	277	120	128	99	99	0	0	108	114	104	110	157	161	196	196	161	163	104	104	148	148	133	139
739-V	Eastern	2015	male	140	156	226	230	264	268	148	148	273	273	128	140	103	107	113	113	114	114	104	108	153	157	196	196	163	167	102	104	144	150	175	187
73-V	Eastern	2010	male	136	156	222	230	264	268	156	160	265	273	0	0	99	111	113	123	108	110	100	104	157	157	198	202	167	167	104	104	0	0	175	175
740-V	Eastern	2014	male	148	152	226	230	268	268	152	168	273	277	120	124	103	107	117	125	108	112	94	112	149	151	196	198	163	163	102	102	139	148	163	175
741-V	Eastern	ND	female	136	148	222	226	260	268	156	156	265	277	128	128	99	103	117	123	108	114	104	110	151	157	196	198	163	163	104	106	144	144	163	187
742-V	Western	ND	male	144	144	226	234	264	268	160	172	273	277	128	132	103	103	117	117	110	110	100	100	153	157	192	196	163	165	98	108	146	148	139	163
744-V	Eastern	2016	male	148	148	230	238	268	268	152	156	265	277	96	124	103	107	113	113	108	112	104	108	157	157	198	198	167	167	98	106	144	148	187	187
745-V	Eastern	2016	female	144	144	230	234	260	268	148	156	277	277	128	128	99	103	113	113	108	112	110	114	149	157	196	196	163	167	102	104	144	144	139	181
746-V	Eastern	ND	female	148	148	222	234	260	268	148	160	265	285	124	128	103	103	113	121	108	110	104	110	157	157	196	196	163	165	98	104	140	144	163	163
747-V	Eastern	2015	male	148	156	0	0	264	264	148	156	273	277	124	140	99	107	113	123	108	114	108	112	157	157	196	196	163	167	104	104	142	148	175	187
748-V	Eastern	2016	female	144	148	230	234	264	268	156	156	273	277	124	128	103	103	113	117	112	114	100	108	151	157	196	200	163	163	98	102	144	146	169	187
749-V	Eastern	ND	female	136	144	230	234	268	268	148	156	273	277	128	128	99	103	123	123	108	110	108	110	149	151	196	196	163	165	98	104	140	144	181	181
74-V	Western	2012	female	144	144	230	230	268	272	148	172	273	281	128	128	107	107	117	123	110	110	110	110	151	155	196	200	163	165	102	106	146	148	133	169
750-V	Eastern	ND	male	144	148	222	226	264	268	152	156	277	285	120	128	99	103	117	123	108	114	102	104	153	157	196	204	163	163	104	104	140	144	187	187
751-V	Eastern	ND	male	140	144	230	230	268	268	148	156	273	277	124	128	103	111	113	117	108	112	104	110	157	157	196	196	163	163	102	102	144	144	139	181
752-V	Western	2011	male	148	148	226	238	268	272	148	156	273	277	128	128	103	103	117	123	0	0	104	110	149	155	196	196	163	163	102	108	148	148	169	181
753-V	Western	2016	male	144	148	230	234	260	268	152	156	273	277	124	132	103	103	113	123	108	118	104	104	151	157	192	196	163	167	100	106	148	148	133	187
755-V	Western	ND	male	144	148	230	230	260	268	148	156	273	277	96	124	103	103	117	123	108	118	104	112	151	157	192	202	163	167	98	100	148	150	133	187
756-V	Eastern	2014	female	144	148	230	238	264	264	156	156	273	277	124	124	99	111	117	123	108	114	104	112	157	157	196	200	167	167	102	104	142	144	163	187
757-V	Eastern	ND	male	148	148	226	230	268	268	148	156	277	277	128	132	99	103	123	123	110	110	100	104	157	157	196	208	163	163	98	104	140	142	163	163
758-V	Eastern	ND	female	136	144	222	234	268	268	152	156	273	277	128	128	103	107	113	119	110	112	102	108	149	157	198	202	165	167	106	108	140	142	139	163
759-V	Eastern	ND	female	140	144	222	226	268	268	156	160	277	277	124	132	103	107	113	125	112	114	104	104	149	151	196	198	163	163	104	106	142	150	175	187
75-V	Western	2011	female	144	148	226	230	264	268	172	176	277	277	120	120	99	103	117	123	114	114	100	108	153	157	196	202	163	165	98	104	146	148	163	169
760-V	Eastern	ND	male	136	144	222	234	268	268	148	156	277	277	128	128	99	103	113	127	108	110	104	110	157	161	196	196	165	165	98	104	140	144	163	181
761-V	Western	2016	male	144	144	222	230	264	268	152	172	265	265	124	128	103	111	111	117	108	110	100	108	151	153	196	196	161	161	106	106	144	148	157	169
762-V	Eastern	ND	male	136	148	222	234	268	272	156	160	265	277	128	132	99	103	123	123	108	114	104	110	149	151	196	204	163	163	108	108	148	148	163	181
763-V	Western	2016	female	148	148	222	230	268	268	156	160	265	273	120	128	103	103	117	127	110	114	104	110	151	155	196	204	163	165	104	106	142	148	163	163
764-V	Western	2016	female	136	144	230	230	260	268	152	156	273	277	124	132	103	103	113	123	108	118	100	112	157	161	192	196	163	167	98	100	144	148	133	187
765-V	Western	2016	female	136	144	0	0	268	268	148	148	277	277	128	132	103	103	121	123	0	0	104	104	149	149	200	202	163	167	100	102	144	148	163	163
766-V	Eastern	2015	male	0	0	0	0	264	268	156	156	265	273	96	128	0	0	111	113	108	114	104	110	151	157	198	202	167	167	102	106	146	146	163	187
767-V	Western	2016	male	136	148	226	234	260	268	152	160	273	273	96	128	99	103	113	123	108	110	104	104	149	151	196	198	163	167	106	106	148	148	139	163
768-V	Western	2016	male	144	148	230	234	268	268	152	156	273	277	124	132	103	103	117	123	110	112	104	104	157	161	192	202	163	167	98	98	144	148	133	163
769-V	Western	2016	female	144	148	230	230	260	268	148	152	273	277	96	124	103	103	113	123	110	118	100	112	151	151	196	202	163	167	100	106	148	148	133	163
76-V	Western	2009	female	144	144	222	230	268	272	152	156	265	273	128	128	111	111	123	123	108	110	102	104	149	157	198	202	163	167	98	108	146	148	169	181
770-V	Western	2016	male	136	136	226	234	264	268	152	160	273	277	124	128	99	103	113	123	110	110	102	110	149	151	194	198	163	167	106	106	142	148	139	163
771-V	Western	2016	male	136	144	226	230	260	268	152	160	273	277	96	128	99	103	113	123	110	114	104	110	0	0	194	198	163	167	0	0	0	0	163	163
772-V	Eastern	ND	male	144	144	226	226	264	268	148	176	273	277	120	132	99	103	115	123	110	112	100	108	151	157	196	198	163	163	100	106	146	150	133	139
773-V	Eastern	ND	female	136	144	222	230	260	272	156	156	273	277	120	120	103	103	113	117	110	112	104	104	151	151	196	204	163	167	104	106	140	144	133	139
774-V	Eastern	ND	male	144	144	222	230	268	272	144	152	277	281	124	132	103	107	113	123	114	114	100	112	151	157	196	204	163	165	102	106	140	140	169	187
775-V	Eastern	ND	male	136	148	222	230	260	272	144	156	265	281	112	128	103	107	113	123	112	114	102	104	151	161	196	196	163	163	100	108	142	142	139	187
776-V	Eastern	ND	male	144	148	222	230	264	268	160	176	265	265	120	120	103	103	117	123	110	110	108	108	151	157	196	202	163	163	98	108	144	144	163	169
777-V	Eastern	ND	male	144	148	222	230	268	268	144	152	277	277	128	128	103	103	125	127	108	114	108	110	151	157	196	196	163	165	104	108	140	140	181	187
779-V	Eastern	ND	male	144	148	226	230	264	264	156	156	277	281	128	128	107	107	113	117	108	108	104	104	151	157	196	196	163	163	104	106	150	150	163	169
77-V	Eastern	ND	male	144	156	226	230	264	268	148	156	273	273	128	128	111	111	113	125	108	114	110	110	157	157	196	196	163	163	104	104	140	144	163	181
780-V	Eastern	2016	female	144	148	230	238	260	268	144	148	265	273	124	132	103	103	113	113	108	114	100	108	157	157	196	202	163	163	104	104	140	150	163	175
781-V	Eastern	ND	male	136	136	234	238	264	268	152	152	265	273	120	128	103	107	113	123	108	110	102	104	151	157	196	202	165	167	106	108	140	148	163	187
782-V	Eastern	2016	male	144	148	222	230	264	268	156	176	265	273	128	136	99	111	115	117	108	108	104	104	151	151	196	202	163	167	106	106	144	150	163	169
783-V	Eastern	2016	female	136	148	222	226	264	268	156	176	277	281	128	136	103	111	113	123	112	114	100	104	151	157	196	202	163	163	104	104	140	144	163	175
784-V	Eastern	2016	male	144	148	226	238	264	268	144	152	273	277	120	120	103	103	113	123	108	110	100	104	157	157	198	202	163	163	98	106	150	150	139	169
785-V	Eastern	2016	male	140	144	226	230	260	268	163	163	273	281	120	124	107	107	117	123	108	112	104	110	151	151	196	196	163	167	98	104	142	144	133	163
786-V	Eastern	ND	female	148	152	230	234	268	268	152	156	273	277	128	128	99	103	121	123	110	112	0	0	157	157	198	202	165	167	104	106	140	142	181	187
787-V	Eastern	ND	female	148	148	222	226	264	268	144	176	273	277	124	136	99	103	0	0	108	112	104	110	151	157	196	196	163	167	0	0	144	144	169	175
788-V	Eastern	2016	female	148	148	230	230	264	268	144	156	265	277	128	128	103	103	123	123	110	114	102	112	149	157	196	196	163	163	104	106	144	150	169	187
789-V	Eastern	2016	female	148	148	226	234	260	268	152	156	277	277	120	132	103	103	117	123	110	114	104	110	153	157	196	202	163	167	104	104	142	144	175	187
78-V	Western	2010	male	136	136	226	230	268	268	156	156	277	281	120	124	103	103	113	121	112	112	104	104	149	149	196	198	163	165	110	110	142	144	139	181
790-V	Eastern	ND	male	136	148	234	234	268	268	148	156	277	277	132	132	103	103	123	123	108	108	104	110	151	151	196	202	163	163	106	108	150	150	163	163
791-V	Eastern	2011	male	136	148	230	234	268	268	156	156	265	273	96	136	103	111	113	123	108	110	104	110	151	157	198	200	163	167	98	106	146	148	133	187
792-V	Western	ND	female	144	148	226	234	268	268	148	152	277	277	120	120	99	99	113	117	112	114	100	110	151	157	196	202	163	165	100	106	146	150	139	163
793-V	Eastern	2014	female	144	152	222	238	264	268	152	163	273	273	96	120	103	103	123	123	114	114	110	112	157	161	196	198	163	167	104	106	142	150	139	163
794-V	Eastern	ND	male	144	148	226	230	268	272	156	156	265	281	112	128	99	103	123	123	110	114	100	108	149	161	196	196	163	163	106	108	142	148	139	175
795-V	Eastern	2012	male	148	148	226	234	260	264	144	152	265	277	120	132	103	103	123	127	110	112	104	104	157	157	198	202	167	167	104	106	142	148	139	175
796-V	Eastern	2011	female	148	152	222	226	268	268	156	156	277	277	120	128	103	111	113	125	114	114	102	110	153	157	196	196	163	163	104	104	144	144	163	187
797-V	Eastern	ND	female	136	140	226	230	260	272	156	156	265	281	124	128	99	103	113	123	110	114	100	102	149	149	196	196	163	167	104	108	142	142	139	175
798-V	Eastern	2016	female	144	144	230	230	268	268	148	156	277	277	128	132	103	107	113	113	112	114	100	108	151	157	196	196	163	167	104	104	144	150	187	187
799-V	Eastern	ND	female	148	148	226	230	268	268	148	156	265	277	128	132	103	107	113	123	110	110	100	104	157	157	196	208	163	163	98	104	140	148	163	169
79-V	Western	2009	male	136	148	230	234	268	272	152	156	277	277	128	128	103	103	123	127	108	110	104	104	149	151	196	198	163	163	106	106	144	148	169	181
7-V	Eastern	2008	female	148	148	226	230	264	264	152	176	273	277	120	132	103	107	117	121	112	114	102	108	157	157	196	204	165	167	104	106	142	144	139	175
800-V	Eastern	2016	male	144	148	226	230	264	268	163	176	273	281	128	136	103	111	113	115	108	108	104	104	151	157	196	198	163	167	104	104	144	150	163	175
801-V	Western	ND	male	140	148	230	230	264	264	152	156	277	277	120	124	99	103	113	113	108	108	104	104	149	157	202	202	163	163	106	108	142	144	163	181
802-V	Eastern	ND	female	144	144	230	230	264	272	156	172	273	273	120	140	103	107	123	123	108	114	100	102	157	161	192	196	163	167	104	104	144	148	133	163
803-V	Eastern	ND	male	140	148	226	238	268	272	152	156	277	281	124	132	103	111	0	0	110	118	100	104	149	151	196	198	163	163	106	108	144	148	139	187
804-V	Eastern	2016	female	144	148	230	238	264	268	144	148	273	277	120	132	103	103	113	113	110	114	100	108	157	157	196	196	163	163	104	104	140	150	139	169
805-V	Eastern	ND	male	144	148	222	226	268	268	156	156	273	273	128	128	103	107	113	123	110	118	110	112	151	157	196	198	165	167	98	108	140	144	139	169
806-V	Western	2015	male	144	148	222	230	264	272	148	172	265	281	128	132	103	103	117	123	108	110	102	102	155	157	196	196	165	165	98	102	146	148	163	163
807-V	Eastern	2016	male	140	144	222	230	268	268	148	148	277	277	120	132	103	103	0	0	108	108	108	112	157	157	196	196	163	167	104	104	144	144	163	181
808-V	Eastern	2016	male	144	148	226	230	264	264	163	176	265	273	128	128	103	111	113	117	112	114	104	110	151	151	196	198	163	163	104	104	144	150	163	175
809-V	Western	2015	male	136	144	222	230	264	264	172	172	265	281	120	136	103	103	117	123	116	116	102	110	155	157	196	196	165	167	98	98	146	148	163	163
810-V	Eastern	2016	male	148	152	222	234	264	268	144	156	277	277	120	120	103	111	113	127	112	114	104	110	157	157	196	198	163	167	0	0	144	148	139	187
811-V	Eastern	ND	female	132	136	222	230	264	268	148	156	265	273	124	128	103	107	113	117	110	112	100	100	153	153	196	198	163	165	104	104	146	148	133	187
812-V	Eastern	2010	female	144	148	230	230	268	268	148	156	0	0	128	132	103	107	113	113	108	112	108	112	151	157	196	196	165	167	0	0	144	150	0	0
814-V	Eastern	ND	male	152	152	222	230	264	268	148	152	265	273	128	128	103	111	0	0	108	114	104	110	149	157	196	196	163	165	98	104	140	144	163	169
815-V	Eastern	2013	female	144	148	230	234	264	268	144	172	277	277	120	120	99	103	113	123	114	116	104	112	153	157	196	198	163	165	106	108	144	148	163	175
816-V	Eastern	2015	female	144	148	230	230	264	268	140	152	273	277	120	128	99	103	113	123	112	114	104	110	151	153	196	196	163	167	106	106	148	148	133	139
817-V	Western	ND	female	136	148	222	234	268	268	160	160	265	277	96	132	103	103	123	123	112	114	104	110	149	151	202	204	163	167	106	108	148	148	133	181
818-V	Eastern	ND	female	140	148	222	230	268	272	156	172	0	0	112	128	99	103	113	123	112	112	100	102	157	161	196	196	163	163	0	0	142	148	0	0
819-V	Eastern	ND	female	136	148	226	238	268	268	148	152	277	277	120	124	103	107	113	123	108	110	94	104	149	157	192	192	165	167	104	108	142	144	133	163
81-V	Western	2012	male	144	144	230	230	264	264	156	172	277	277	120	124	99	107	111	113	108	110	100	104	151	157	196	196	163	167	106	106	144	149	169	187
820-V	Eastern	ND	male	144	148	230	234	268	272	148	156	277	277	120	124	99	103	113	123	110	110	104	110	151	157	196	200	163	163	106	106	144	148	133	163
821-V	Eastern	ND	female	132	152	222	230	260	264	156	156	273	277	96	120	103	107	117	125	108	110	104	110	161	161	196	198	167	167	106	108	142	144	133	169
822-V	Eastern	2014	male	136	148	238	238	268	268	148	152	277	277	120	124	103	107	113	123	108	110	94	104	149	149	192	200	165	167	104	106	144	148	163	169
823-V	Eastern	ND	female	136	148	222	222	264	264	144	156	273	281	124	128	103	111	113	117	108	114	104	110	151	157	196	202	163	167	106	106	140	144	163	169
824-V	Eastern	2016	female	144	148	226	238	268	268	156	176	265	273	120	128	103	103	0	0	112	114	100	110	157	157	198	198	163	167	102	104	0	0	163	181
825-V	Eastern	ND	male	132	136	222	230	264	268	148	152	273	277	128	128	103	107	117	123	112	112	104	110	153	153	196	198	163	167	102	104	142	146	187	187
826-V	Western	ND	male	144	148	222	230	264	268	148	160	265	273	124	132	103	103	117	123	114	114	104	110	157	157	196	200	163	163	106	108	142	142	181	187
827-V	Eastern	2016	female	140	144	230	230	268	268	148	148	277	277	120	128	103	107	113	113	112	114	100	108	157	157	196	196	163	165	104	104	144	144	163	187
828-V	Eastern	2016	female	144	144	222	226	268	268	152	176	273	273	120	128	107	111	117	123	110	114	100	110	149	151	198	198	167	167	98	104	144	148	175	175
829-V	Western	2014	male	144	144	230	230	268	268	152	152	273	277	124	128	103	107	117	123	114	114	100	102	157	161	192	196	163	167	102	104	144	148	163	175
830-V	Western	2016	female	144	148	222	230	268	272	148	160	273	277	128	128	103	103	0	0	108	114	100	104	157	157	196	204	163	165	104	106	142	148	169	187
831-V	Eastern	2015	male	148	148	230	234	264	264	152	156	265	277	132	136	99	107	117	123	108	112	100	108	151	157	196	208	163	167	100	104	142	150	139	163
832-V	Eastern	2016	female	140	144	230	230	268	268	148	148	277	277	120	132	103	107	113	113	108	108	100	108	151	157	196	196	163	165	104	104	144	150	163	187
833-V	Eastern	ND	male	140	148	234	238	268	268	156	172	265	273	124	124	0	0	111	123	114	118	100	110	149	161	204	206	163	167	98	108	142	142	169	187
834-V	Western	2015	male	148	148	230	234	268	272	156	176	277	277	128	132	99	103	117	123	110	114	104	110	157	157	196	200	163	163	102	104	144	148	0	0
835-V	Eastern	ND	male	0	0	230	234	264	268	144	144	265	277	124	140	0	0	121	121	110	112	110	112	151	151	192	196	163	167	106	106	140	144	163	163
836-V	Eastern	2015	female	140	144	222	234	268	268	152	152	277	277	0	0	103	103	0	0	110	110	108	108	151	161	192	198	165	167	98	108	142	144	139	175
837-V	Eastern	ND	male	140	144	226	226	268	268	156	160	277	281	124	132	103	107	111	123	110	112	104	108	149	153	196	198	163	163	104	104	142	150	169	175
839-V	Western	ND	female	148	148	222	230	268	272	160	176	265	277	124	128	103	103	111	123	0	0	104	110	151	157	196	198	163	165	106	108	0	0	181	187
840-V	Eastern	2017	male	136	136	234	238	262	268	144	152	273	273	120	124	103	107	117	123	108	110	104	112	147	149	196	202	0	0	0	0	140	148	163	187
843-V	Western	ND	female	144	148	230	234	0	0	148	156	277	277	0	0	103	107	113	123	114	116	104	104	157	157	196	198	167	167	100	108	144	148	169	181
845-V	Western	ND	female	140	148	230	230	264	264	156	156	277	277	120	124	103	103	0	0	110	114	100	104	149	157	192	198	163	163	104	106	0	0	139	163
848-V	Eastern	2016	male	148	152	222	234	268	272	0	0	277	281	120	124	99	103	113	123	114	114	100	110	151	153	196	196	165	165	102	104	0	0	133	175
849-V	Eastern	2015	male	144	144	222	226	268	268	148	152	273	277	128	132	103	107	113	123	110	110	104	108	149	157	196	202	163	167	104	106	0	0	169	187
84-V	Western	2013	male	144	148	230	234	260	272	152	156	273	277	120	128	103	103	123	127	108	110	102	104	149	157	192	198	163	167	106	108	148	148	133	181
850-V	Western	ND	male	144	148	230	234	260	264	148	152	277	277	0	0	103	107	113	123	114	116	104	104	157	157	196	196	167	167	100	108	144	148	133	163
853-V	Eastern	2017	female	136	148	222	238	0	0	0	0	277	277	0	0	103	107	111	123	110	116	94	108	151	151	192	202	163	165	108	108	142	142	163	163
854-V	Western	2013	female	152	152	230	230	264	268	148	152	273	277	120	120	99	99	113	123	0	0	104	112	151	157	196	198	163	165	106	106	0	0	163	163
857-V	Western	2015	female	144	148	230	234	268	272	148	152	265	277	120	124	99	103	113	123	110	116	102	104	153	157	196	202	165	167	102	106	138	146	163	169
858-V	Eastern	2017	male	140	144	222	222	264	268	148	156	273	277	128	128	99	107	113	123	108	108	108	110	157	157	196	196	163	163	104	104	142	144	169	187
859-V	Western	ND	female	140	144	230	230	264	268	148	163	265	277	120	132	103	107	113	123	108	116	104	106	149	157	196	196	163	163	106	106	146	150	133	163
85-V	Western	2008	male	136	136	230	230	268	268	140	148	265	265	120	124	111	111	117	123	106	110	104	110	149	157	196	206	163	165	106	110	139	148	133	163
861-V	Western	ND	male	136	144	215	230	264	264	148	152	273	281	120	136	103	103	111	123	0	0	108	110	151	157	196	198	163	165	102	104	142	146	163	163
862-V	Western	ND	male	144	148	230	234	0	0	148	172	273	277	132	136	103	103	111	123	108	110	102	110	155	157	196	198	163	165	98	106	146	148	163	163
863-V	Western	ND	male	140	144	230	234	264	268	152	152	277	277	128	132	103	103	113	123	108	118	100	108	149	153	196	198	163	163	98	106	144	144	133	187
864-V	Western	ND	female	140	144	222	230	264	264	156	176	0	0	120	128	103	103	111	123	108	114	104	104	157	157	192	196	163	167	106	106	144	144	139	163
865-V	Western	ND	female	144	148	230	234	268	268	152	156	277	277	0	0	103	111	109	123	108	118	94	100	149	151	196	202	167	167	98	108	144	148	0	0
866-V	Western	ND	male	136	148	230	230	0	0	152	156	273	273	120	132	103	107	113	123	110	110	94	110	151	157	196	196	163	163	98	108	0	0	139	163
868-V	Eastern	2017	male	144	148	222	226	268	268	148	156	277	281	120	128	99	107	113	123	108	112	104	108	151	157	196	196	163	165	102	104	144	150	169	187
869-V	Eastern	2017	male	140	144	222	222	268	268	148	160	273	277	120	128	99	107	111	123	108	108	104	108	157	157	196	198	163	165	98	104	144	150	163	187
86-V	Eastern	2009	female	152	156	222	234	264	264	148	152	273	277	120	128	103	103	123	123	108	108	100	100	149	157	196	204	163	167	102	104	142	148	133	139
874-V	Eastern	2017	female	144	144	230	234	264	268	144	156	265	273	136	136	103	111	109	111	112	114	104	110	151	157	198	200	163	167	102	106	146	146	163	187
876-V	Eastern	2017	male	0	0	226	230	264	268	156	176	273	273	128	140	0	0	117	123	110	114	100	110	151	157	198	198	165	167	98	104	144	144	163	163
877-V	Eastern	2017	male	144	148	230	238	0	0	156	156	265	273	124	124	103	111	0	0	0	0	104	110	153	153	196	198	161	165	102	104	142	148	139	187
878-V	Eastern	2017	male	148	148	222	230	268	268	156	160	265	277	128	128	0	0	113	123	112	112	104	112	149	157	196	200	167	167	104	106	144	150	133	175
879-V	Eastern	2017	female	148	156	230	238	0	0	148	156	273	273	124	140	103	111	111	123	108	108	104	108	153	157	196	196	163	167	104	104	142	150	175	187
87-V	Eastern	2012	male	144	148	222	230	264	264	148	156	277	277	124	128	107	107	113	117	112	112	104	104	157	157	196	196	163	167	104	104	144	149	163	181
883-V	Eastern	2017	female	144	148	230	230	268	268	148	156	277	277	120	128	0	0	111	123	0	0	104	110	0	0	196	198	167	167	104	106	144	148	133	169
884-V	Eastern	ND	male	136	152	230	234	268	268	156	160	273	281	120	128	107	111	111	123	0	0	0	0	151	151	196	198	161	163	98	104	146	148	133	139
885-V	Eastern	2017	female	152	156	222	234	268	268	152	156	281	285	0	0	0	0	113	123	108	108	104	114	153	153	196	196	163	163	98	98	144	148	139	163
887-V	Eastern	2017	male	144	156	222	230	264	264	148	156	265	273	0	0	99	111	113	123	108	110	108	112	149	157	196	196	163	167	102	104	150	150	163	175
888-V	Eastern	ND	female	144	144	226	238	268	268	0	0	273	277	0	0	99	103	117	123	112	114	108	112	151	161	196	198	163	163	106	106	0	0	133	187
889-V	Eastern	2017	male	148	152	226	230	264	268	152	160	273	285	128	128	99	111	113	123	108	114	104	110	151	153	196	198	161	167	98	104	140	148	139	163
88-V	Eastern	2008	male	148	156	230	234	260	268	156	160	277	285	124	132	103	103	123	127	108	114	108	112	151	157	196	202	163	163	104	106	144	147	133	169
890-V	Eastern	2017	female	136	148	222	230	268	268	152	160	265	281	120	128	111	111	111	123	108	108	104	110	151	151	196	198	163	163	98	98	144	148	139	163
894-V	Eastern	2017	female	132	144	222	222	268	268	152	160	273	277	0	0	99	103	111	123	0	0	108	110	0	0	192	202	167	167	98	104	144	146	139	163
895-V	Eastern	ND	male	144	148	222	238	264	268	152	160	273	277	124	124	0	0	111	123	110	110	108	108	149	151	192	202	167	167	98	102	146	148	139	163
896-V	Eastern	ND	female	0	0	222	234	268	268	144	156	265	273	120	124	99	99	111	123	108	114	102	104	149	151	196	206	163	163	104	108	140	144	169	181
897-V	Eastern	2017	male	144	144	222	222	264	268	148	160	277	277	120	124	103	107	113	123	110	110	108	110	151	157	192	202	165	167	98	102	146	148	163	187
898-V	Eastern	2017	male	144	144	222	238	268	268	148	152	273	277	124	124	103	107	111	123	108	110	108	108	157	161	192	198	163	165	102	104	144	146	163	187
899-V	Eastern	2017	female	144	144	222	238	264	268	148	148	277	277	120	132	99	103	117	123	110	112	104	104	149	151	194	196	163	165	98	108	142	148	139	163
89-V	Eastern	2012	female	140	152	222	230	260	268	0	0	265	277	124	128	99	103	121	123	108	112	104	108	157	157	196	204	163	167	98	100	144	144	139	175
8-V	Eastern	2009	male	144	144	226	230	268	268	148	156	273	277	124	128	107	107	113	113	112	114	104	112	151	157	196	204	163	163	104	104	142	142	175	187
900-V	Eastern	2015	male	136	136	234	238	268	272	152	156	273	277	124	128	99	103	111	123	114	114	100	104	153	153	192	198	163	165	106	108	146	148	133	175
901-V	Eastern	2017	female	136	144	238	238	0	0	152	156	277	277	120	120	103	107	113	123	0	0	104	104	149	153	192	192	163	163	104	108	142	144	133	133
902-V	Eastern	2017	female	136	136	234	238	0	0	152	152	265	273	0	0	103	107	111	123	110	114	110	112	149	157	196	198	165	167	106	108	140	146	163	163
903-V	Eastern	2013	male	140	144	222	226	0	0	144	156	265	281	0	0	99	107	111	123	0	0	104	108	151	153	198	204	163	163	102	106	148	150	169	175
904-V	Western	ND	male	144	148	230	230	268	268	148	152	265	277	128	132	0	0	109	123	108	108	94	108	149	153	196	202	163	167	106	108	144	146	0	0
905-V	Western	ND	female	144	144	230	234	0	0	152	156	265	277	128	132	99	103	113	123	108	108	100	108	149	153	196	202	167	167	106	106	144	144	133	187
906-V	Eastern	ND	female	132	132	222	230	268	268	152	156	273	277	124	128	0	0	113	123	110	112	100	104	151	151	196	196	161	161	102	104	142	148	187	187
907-V	Eastern	2017	female	144	144	230	234	0	0	148	172	277	277	0	0	0	0	113	123	110	114	108	112	153	157	198	200	165	167	102	102	142	148	139	163
90-V	Eastern	2004-2007	male	132	136	230	234	264	268	148	152	265	273	124	128	103	103	0	0	112	114	100	104	149	153	198	200	163	167	102	104	140	148	133	187
911-V	Eastern	2017	female	148	148	222	226	268	268	156	160	265	277	120	124	103	107	113	123	108	110	104	104	157	157	196	196	163	167	104	104	142	148	175	187
912-V	Western	ND	male	148	148	222	234	264	272	148	156	265	277	128	132	99	103	117	123	108	114	104	104	151	157	196	196	163	163	102	106	142	148	139	139
913-V	Eastern	2008	male	144	148	222	230	0	0	152	156	277	277	0	0	99	103	119	121	110	112	98	108	151	157	198	198	165	167	104	108	142	142	139	181
914-V	Western	2017	female	136	144	230	230	0	0	148	156	277	277	128	128	99	103	113	123	108	114	104	104	149	149	198	202	163	165	102	108	148	148	175	187
915-V	Western	2009	female	144	148	230	230	264	264	148	156	265	277	120	140	103	103	117	123	0	0	104	110	153	157	192	200	167	167	106	108	144	144	163	169
916-V	Western	2014	female	148	152	226	230	0	0	152	152	273	277	0	0	103	103	113	123	108	114	104	104	151	157	198	198	163	165	98	102	148	150	151	163
917-V	Eastern	ND	male	136	148	230	230	264	268	144	156	0	0	0	0	99	99	109	123	108	110	110	110	149	151	194	200	167	167	102	102	148	148	163	187
918-V	Eastern	2014	female	136	144	234	234	268	268	148	156	273	277	124	128	0	0	113	123	108	108	104	112	149	161	196	196	163	165	98	104	140	140	181	181
919-V	Eastern	2014	female	144	156	226	226	268	268	156	176	265	273	120	128	103	111	113	123	108	108	110	110	149	151	196	198	167	167	98	104	144	148	163	175
91-V	Eastern	2012	female	148	156	222	230	264	268	0	0	265	277	120	120	103	107	123	123	108	114	100	108	149	157	196	198	163	165	104	106	142	144	133	163
921-V	Eastern	2015	male	144	148	230	234	264	268	140	148	273	277	120	120	99	103	109	123	0	0	104	108	149	153	192	196	163	167	106	106	148	148	133	169
922-V	Eastern	ND	male	136	148	226	230	268	268	152	156	273	281	0	0	99	103	0	0	108	112	110	110	151	151	204	204	163	165	98	102	144	146	0	0
923-V	Eastern	ND	female	144	144	222	234	0	0	148	176	277	277	0	0	103	107	111	123	110	114	100	108	157	161	192	196	165	165	100	108	142	146	0	0
925-V	Eastern	ND	female	148	156	222	222	264	268	152	156	277	281	128	132	99	111	0	0	108	110	100	110	151	151	202	204	163	167	102	108	140	148	163	175
926-V	Eastern	ND	male	144	152	226	234	264	268	148	152	277	277	0	0	99	99	0	0	110	112	0	0	151	157	196	202	163	165	104	106	150	150	139	163
927-V	Eastern	ND	male	0	0	226	230	264	268	152	152	265	273	128	128	0	0	111	123	0	0	108	110	153	157	196	196	163	163	102	104	140	144	169	175
930-V	Eastern	ND	female	136	140	222	238	268	272	156	156	277	281	0	0	99	103	111	123	112	112	100	110	157	157	196	202	163	165	100	106	144	148	139	181
931-V	Eastern	ND	male	132	136	226	230	0	0	156	156	265	273	124	128	103	103	113	123	0	0	100	102	153	161	196	196	163	163	100	102	0	0	139	187
932-V	Eastern	ND	male	144	148	222	238	260	268	152	156	265	273	120	120	99	103	111	123	108	112	100	110	151	157	196	198	163	167	104	106	142	148	163	169
933-V	Eastern	ND	female	0	0	234	238	264	268	152	156	277	277	120	140	0	0	113	123	110	110	102	112	0	0	196	198	163	163	104	106	144	150	169	187
935-V	Eastern	ND	male	0	0	226	230	0	0	152	152	265	277	120	124	0	0	113	123	108	110	108	108	151	151	196	198	165	165	98	104	144	144	175	175
937-V	Eastern	ND	male	144	148	222	230	264	268	152	156	273	277	128	140	103	103	113	123	108	110	102	108	151	157	196	198	163	165	98	104	144	148	163	175
938-V	Eastern	ND	male	144	148	222	238	0	0	148	156	273	277	124	124	99	103	113	123	0	0	114	114	153	157	196	204	163	163	102	104	142	150	139	139
939-V	Eastern	2015	female	144	148	226	226	268	268	144	156	277	281	0	0	99	107	123	127	110	112	104	112	149	151	196	196	163	163	0	0	142	148	169	175
93-V	Eastern	2009	female	144	148	230	234	268	268	148	156	273	277	120	132	103	103	113	117	108	114	110	112	153	157	196	200	167	169	98	106	148	149	139	163
941-V	Western	ND	male	136	148	222	222	0	0	160	176	265	277	132	140	99	99	111	123	110	112	94	108	157	157	196	198	163	167	98	98	0	0	0	0
945-V	Eastern	2017	female	140	144	226	230	268	268	148	160	277	281	128	132	0	0	111	111	108	108	104	108	151	157	196	196	163	163	104	104	144	150	169	187
946-V	Western	2013	male	144	144	222	238	260	264	152	152	277	277	124	124	99	103	113	123	110	112	100	108	155	155	196	202	163	163	98	108	144	144	163	163
948-V	Eastern	ND	female	140	148	222	222	264	268	152	176	265	277	128	128	103	107	113	123	110	112	104	108	151	151	196	198	165	167	98	108	144	148	163	187
949-V	Eastern	2017	male	144	148	222	226	268	268	148	156	277	281	128	132	0	0	115	123	108	108	100	108	151	157	196	198	163	165	98	104	144	150	163	187
94-V	Western	2010	female	136	148	230	230	264	264	152	172	265	277	124	140	95	103	111	117	108	108	104	104	157	157	192	196	163	167	106	108	144	144	133	187
951-V	Eastern	ND	male	144	148	222	234	268	268	152	176	273	277	124	124	99	103	113	123	114	114	100	104	151	157	196	204	163	167	98	104	144	150	163	175
952-V	Eastern	2017	female	136	148	226	230	264	268	144	156	273	277	120	120	0	0	109	111	110	114	104	104	149	151	194	198	167	167	102	102	148	148	163	163
953-V	Eastern	2016	female	140	144	226	238	268	268	156	163	277	281	120	124	103	107	0	0	0	0	104	108	153	153	196	198	161	161	98	98	0	0	163	187
954-V	Western	2015	female	148	152	222	230	268	272	148	156	273	277	120	128	103	103	123	123	108	114	110	112	149	157	196	196	163	165	102	106	148	148	169	175
958-V	Western	2017	male	140	148	222	230	264	268	156	176	273	277	120	128	99	103	111	123	108	114	104	110	149	157	192	204	163	163	106	106	140	144	163	163
95-V	Western	2011	male	144	148	230	230	268	268	160	172	265	277	128	140	103	103	117	123	108	110	104	104	0	0	192	196	163	167	98	108	144	148	163	187
960-V	Western	2017	female	144	152	226	230	264	264	156	160	0	0	0	0	103	107	113	123	110	114	104	104	157	157	196	198	163	165	104	104	144	148	139	175
961-V	Eastern	2017	male	144	148	222	234	268	268	144	156	277	277	128	128	103	103	113	123	108	114	110	112	149	157	196	198	163	165	104	106	140	140	163	181
962-V	Eastern	ND	female	144	152	222	234	268	268	156	172	273	277	124	128	99	103	111	123	108	114	104	110	157	161	196	198	163	165	98	104	140	140	181	181
963-V	Eastern	2012	male	144	144	222	226	264	268	160	160	273	281	0	0	99	103	113	123	108	108	104	110	151	157	196	198	163	163	98	104	142	150	163	169
964-V	Western	2015	male	148	152	226	234	0	0	148	152	273	277	0	0	99	99	113	123	108	110	108	110	157	157	196	198	165	165	98	106	148	150	163	175
966-V	Western	2017	male	144	148	230	230	268	268	152	163	265	277	120	136	103	103	111	123	108	108	98	104	149	151	196	202	163	167	106	108	0	0	133	133
967-V	Eastern	2016	female	0	0	222	230	268	268	156	172	273	277	128	140	0	0	113	123	112	114	104	108	153	157	196	198	163	163	104	104	146	146	133	139
968-V	Eastern	2016	female	140	144	222	234	264	268	148	176	273	277	0	0	103	107	111	123	112	114	100	104	157	161	192	196	163	167	98	100	140	148	133	187
969-V	Eastern	2014	male	144	144	230	234	268	272	156	172	277	277	120	120	103	107	0	0	0	0	108	112	153	157	196	198	163	165	98	104	146	148	139	169
971-V	Eastern	2012	male	144	148	234	238	268	268	152	156	265	277	120	120	107	107	0	0	110	116	94	104	149	157	192	200	163	165	106	108	144	144	133	163
972-V	Eastern	2013	female	144	144	234	234	268	268	148	176	273	277	120	128	103	107	113	123	112	114	100	100	157	161	196	204	163	165	100	100	0	0	133	133
973-V	Eastern	2012	male	140	144	222	222	0	0	148	152	273	277	0	0	103	103	111	123	110	114	104	108	157	161	194	196	165	167	98	108	142	148	175	187
975-V	Eastern	2016	female	144	144	238	238	268	268	152	156	277	277	0	0	103	107	111	123	110	110	104	104	149	157	192	192	163	165	104	106	144	148	133	163
976-V	Eastern	ND	male	136	148	230	234	264	268	152	156	265	277	132	136	0	0	111	123	0	0	104	108	151	157	198	198	167	167	98	106	144	146	187	193
977-V	Western	ND	female	0	0	230	230	268	268	148	176	265	277	120	128	0	0	109	123	110	110	104	114	151	157	202	202	165	167	98	102	144	146	163	181
978-V	Western	ND	male	144	148	222	230	0	0	176	176	277	277	120	120	99	103	113	123	108	110	104	104	151	157	196	196	163	167	98	106	144	148	163	175
979-V	Western	ND	male	0	0	222	230	264	268	156	176	265	277	124	132	0	0	113	123	108	114	104	110	157	157	196	200	163	165	102	108	142	142	169	187
982-V	Western	ND	female	140	144	226	230	264	268	148	176	273	277	124	132	99	111	0	0	108	112	102	110	151	157	198	198	163	167	0	0	0	0	163	181
984-V	Western	ND	male	136	144	226	230	264	268	156	156	277	281	120	120	0	0	117	123	108	112	104	108	157	163	192	198	163	163	106	106	144	146	157	163
985-V	Western	ND	male	0	0	222	238	264	268	156	160	277	277	0	0	99	103	111	123	108	110	104	108	157	157	192	196	163	167	102	104	144	148	163	175
986-V	Western	ND	female	0	0	234	234	0	0	152	156	277	281	120	124	0	0	117	123	110	110	102	110	149	157	202	202	163	165	98	106	148	148	139	163
987-V	Western	ND	male	0	0	230	238	264	268	160	172	273	277	124	140	99	99	111	123	108	108	108	110	151	153	192	204	163	163	98	106	144	144	163	175
988-V	Western	ND	male	136	148	222	230	264	268	160	176	277	277	120	140	99	99	113	123	108	110	104	110	151	157	192	196	167	167	106	108	144	148	157	163
989-V	Western	ND	male	144	144	226	230	264	268	156	176	273	277	128	132	99	111	109	123	110	112	104	104	151	153	196	202	167	167	102	106	144	144	163	181
98-V	Eastern	2012	male	148	152	222	230	264	268	144	152	265	277	120	128	99	107	113	123	108	112	104	108	157	157	198	198	163	163	102	104	144	148	139	163
990-V	Western	ND	female	136	148	226	234	264	268	156	172	273	277	120	128	103	103	113	123	110	112	108	114	149	151	192	196	163	165	102	106	144	144	139	157
991-V	Western	2017	male	0	0	230	230	264	268	148	152	265	277	0	0	0	0	113	123	108	116	100	104	151	157	196	196	167	167	98	106	146	150	133	169
993-V	Western	2017	female	148	148	226	226	0	0	0	0	273	277	0	0	99	99	117	123	110	114	94	104	149	157	196	198	163	163	104	106	148	150	169	169
996-V	Western	2014	male	148	148	215	230	260	264	148	156	273	277	120	132	103	103	113	123	108	116	104	110	157	157	196	196	163	167	100	108	144	148	133	163
997-V	Western	2013	male	140	148	215	230	268	268	152	156	273	277	0	0	103	107	111	123	112	114	100	110	151	157	196	198	163	167	98	104	140	142	139	157
998-V	Western	2012	male	144	144	222	230	264	272	148	172	273	281	128	136	103	103	113	123	110	116	102	110	157	157	196	196	165	167	0	0	146	146	163	163
999-V	Western	2014	male	144	144	222	230	264	268	152	172	265	265	0	0	99	103	113	123	108	110	104	108	151	157	196	198	161	161	100	106	148	148	157	169
99-V	Western	2008	male	148	148	226	234	264	268	148	176	273	277	120	128	103	107	123	123	108	110	104	104	151	151	192	196	161	167	100	102	146	148	139	169
9-V	Eastern	2004-2007	female	144	148	230	238	264	268	144	152	277	277	124	140	103	103	113	123	108	114	108	112	151	157	196	198	165	167	102	104	144	148	139	139
