# Supplementary material for: Genetic Monitoring of Grey Wolves in Latvia Shows Adverse Reproductive and Social Consequences of Hunting
Source: Biology (Basel). 2023 Sep 19;12(9):1255. doi: 10.3390/biology12091255 (PMC10525079; doi:10.3390/biology12091255)
Supplement: Supplementary file 1 [file biology-12-01255-s001.zip › Supplementary-file-S2-revised.xlsx]

## Sheet: Sheet1
Supplementary file S2. Number of samples and genetic diversity parameters of analysed wolf individuals according to birth year
Table S2. Distribution of the collected genetic sample numbers per year.
	Number of samples	11	51	57	78	85	83	181	125	124	131	141	202
	Hunting season	2009/2010	2010/2011	2011/2012	2012/2013	2013/2014	2014/2015	2015/2016	2016/2017	2017/2018	2018/2019	2019/2020	2020/2021
	Na - mean number of alleles, Na Freq. >=5% - mean number of alleles with a frequency over 5%, Ne - mean number of effective alleles, He - mean estimated heterozygosity
Figure S2.1. Genetic diversity parameters of the Latvian wolf population according to birth year of the individuals.
Figure S2.2. Changes in the observed heterozygosity values during the study period.
Figure S2.3. Changes in the fixation (inbreeding) index values during the study period.
